# Supplementary material for: An R package for generic modular response analysis and its application to estrogen and retinoic acid receptor crosstalk
Source: Sci Rep. 2021 Mar 31;11:7272. doi: 10.1038/s41598-021-86544-0 (PMC8012374; doi:10.1038/s41598-021-86544-0)
Supplement: Supplementary file 2 — Supplementary Table 1. [file 41598_2021_86544_MOESM2_ESM.tsv]

genes	logFC	logCPM	LR	PValue	FDR	Et_CTR_a	Et_CTR_b	RA_CTR_a	E2_RA_CTR_a	RA_CTR_b	E2_RA_CTR_b
PTGS1	9.5398510347369	5.21366740334547	590.333741315062	2.1199006330611e-130	3.46412962448514e-126	2.96070935015502	6.8247905268658	3762.89902361133	2750.98062412858	3106.32181896721	2340.5451653367
ADCY5	10.3392027704447	4.58747353479759	489.051296543455	2.2921317966587e-108	1.87278628445999e-104	0	4.87485037633271	3352.52213110716	1365.35156283532	2783.37799571482	1152.56417782901
TMPRSS4	8.13680459962509	6.93483497146871	476.798882907867	1.06243998529622e-105	5.78711059990852e-102	50.3320589526353	43.8736533869944	13260.6008860919	6354.74271118318	11080.4772200964	6530.85970474842
DHRS3	7.0668416503075	6.68065714906154	383.821748160689	1.83196603747699e-85	7.48403925460286e-82	56.2534776529454	62.3980848170587	8263.71473328005	8427.55366466254	6390.688912924	5589.78447614352
SCNN1A	4.27026488287497	6.90021237511037	309.02628889303	3.55911615055224e-69	1.16319034032348e-65	363.180346952349	344.16443656909	7004.97168945055	9817.68883672424	5534.55631403792	11393.0817192071
CYP26A1	12.9272408619096	8.51111561421666	275.514066625393	7.13159233466333e-62	1.94228917234556e-58	4.9345155835917	2.92491022579963	35213.3842586584	16831.4502477908	23517.1290879859	17779.2384586969
CTSS	4.57899574788418	5.25710671901599	240.841696185883	2.57738620306747e-54	6.0167239920465e-51	108.559342839017	128.696049935184	2535.57694834944	1403.653504367	2595.86222737473	2145.24675767999
BDKRB2	4.33172115975991	8.78260313253214	198.716141149505	3.98109957413765e-45	8.13189351762292e-42	2380.41031752464	1869.99260436123	45734.6479759927	36069.163645925	33317.1956070934	41451.834047926
EFEMP1	-3.62274768320044	5.34083241640697	196.228486992758	1.38962875360995e-44	2.52310260697113e-41	5370.7267611812	4411.73959058111	377.051622811257	113.779296902943	346.620056628658	153.810144890263
FGFR4	-3.00340582694867	6.60681130553343	194.340255731716	3.58923314807631e-44	5.8651658872715e-41	11309.9097175922	14934.5916129329	1679.59359252287	823.491742931201	1322.08087173117	747.800638644109
PAQR5	-2.62148994801637	3.76725128372737	189.802292549031	3.51144946925095e-43	5.2164177979118e-40	1606.67827401746	1622.35020524353	292.31022273499	147.575127666193	193.1980643504	150.774418346377
GPER1	-4.11726907369568	3.14600106017624	179.20296367282	7.23515386170349e-41	9.85247077117473e-38	1120.13503747532	1259.66133724437	75.2198944497205	46.1876353764422	51.1406640927528	49.5835335501507
HOXC13	2.2895951541497	6.05722399386908	171.678573962059	3.1809692598639e-39	3.99847835964892e-36	912.885382964464	835.549354503427	4508.43291416996	5430.99000365434	3369.60153411138	4465.55374605745
FCGRT	4.1825606425729	2.1392485940981	171.125471606705	4.20104075417169e-39	4.90351478313711e-36	13.8166436340568	29.2491022579963	376.099472248603	348.097056861479	340.937760618352	276.251115493697
BDKRB1	4.02988002848105	3.55698259438903	167.683270501529	2.37237427051485e-38	2.58446453029888e-35	60.2010901198187	63.3730548923253	1127.34626618315	924.879235220952	748.168974690273	707.324284725619
PPP1R3C	-4.07065384508947	2.56988524697526	161.78922158218	4.59979133314286e-37	4.42148177499338e-34	907.950867380872	849.198935557159	68.5548405111377	4.50611076843338	29.3585293865803	9.10717963166033
LOC102723344	4.23411083679127	5.15823517373084	161.336910548019	5.77506458607028e-37	5.24279613338747e-34	20.7249654510851	18.5244314300643	482.740335265928	3277.06905634318	219.715445731827	2903.16648480372
CYP26B1	9.70471206725983	6.42201458350952	156.946845351715	5.25732626860318e-36	4.52157729238129e-33	5.92141870031004	2.92491022579963	4553.18399061473	1285.36809669562	2571.23894466341	1738.45940079916
SLC7A8	-3.31525827324331	4.64715372768167	144.709834214686	2.48541446942861e-33	2.03070789224664e-30	3635.75108199036	3248.60029078812	421.802699256028	301.909421485037	226.344791077184	231.727126183357
HOTAIRM1	4.687891607155	3.11479895770843	142.659180177571	6.97830807434708e-33	5.43012058299551e-30	38.4892215520152	72.1477855697242	1358.71885290824	88.9956876765594	1239.68757958173	150.774418346377
STRA6	8.79185694539821	3.49523165617531	139.386002278869	3.62645999662765e-32	2.69363558204056e-29	3.94761246687336	0.974970075266543	1053.07852229609	369.501083011538	1032.28377520557	500.894879741318
RASL11A	5.01270729998545	3.22935710263033	138.046569712416	7.11876329552488e-32	5.05772656574661e-29	31.5808997349869	26.3241920321967	908.351636772574	395.41121993003	804.991934793331	632.443029976412
ARRB1	2.59980717540118	6.51904370024301	135.870572240099	2.12969724968889e-31	1.45005761488192e-28	1516.87009039609	1544.3525992222	10088.0352113264	4536.52701612031	7070.6703354906	4194.36217480356
CMBL	-2.11736850133905	5.40487867307554	132.405816531584	1.21957495871638e-30	7.97162976015377e-28	3466.99064903153	3147.2034029604	847.414000762674	723.230778333558	565.388453025434	614.228670713091
ST3GAL4	2.92481506974101	6.55091577430744	130.715591884553	2.85749228872776e-30	1.7959339034654e-27	1331.33230445304	1366.90804552369	11302.0271787112	4934.19129143456	7677.72895925828	3941.384962813
BAMBI	2.24658445175654	8.19397682246202	123.31828077525	1.18781514542943e-28	6.93217403266509e-26	4814.11340335206	4985.9969649131	22912.5511397225	19140.8320166129	19585.9272981893	15924.4095403821
TGFBI	6.0883004412279	5.22567479800944	122.050487353773	2.25037813436581e-28	1.26804927909213e-25	61.1879932365371	32.1740124837959	3356.33073335778	2308.25524113	2521.99237924075	2605.66528350282
PRSS23	2.86714917822407	7.43220761077124	120.256274495321	5.55941039354961e-28	3.02821084136647e-25	608.919223015215	552.80803267613	4446.5431275974	15519.0454864846	3361.07809009592	12183.3825294656
LOC101927523	10.2684984688771	1.38766962999442	114.009177625727	1.2970676338161e-26	6.83722006586736e-24	0	0	209.473123784032	125.044573824026	109.857722865913	87.0241609247542
PGM5	-2.31526691165224	3.71883637010719	111.401027782356	4.83342523897003e-26	2.46821880718779e-23	1597.79614596699	1368.85798567423	346.582804806307	50.6937461448756	208.350853711215	58.690713181811
HOXB2	5.25618722501944	-0.0617411375632654	110.556345159919	7.40115914296378e-26	3.66491944106579e-23	2.96070935015502	2.92491022579963	113.305916955908	34.9223584553587	101.334278850455	35.4168096786791
LOC284344	5.94473295159587	1.2776624660841	108.92168809657	1.68825962394535e-25	8.11407368085028e-23	3.94761246687336	0.974970075266543	140.918283272894	230.938176882211	147.739696267953	309.644107476451
HOXB3	6.61530630571161	0.354268043716136	106.710520150542	5.15184497692245e-25	2.33850829910805e-22	1.97380623343668	1.94994015053309	202.808069845449	21.4040261500586	173.310028314329	66.7859839655091
PTPRH	7.42605455136561	2.71401351995589	106.381752883923	6.08151403695336e-25	2.68589245615824e-22	1.97380623343668	4.87485037633271	522.730658897425	310.921643021904	580.541242386249	555.53795753128
MAOA	-4.11101953553548	2.66048397092473	105.080479291062	1.17274587645187e-24	5.04311588607896e-22	1231.65508966449	650.305040202784	59.9854854472455	33.7958307632504	40.7231214071921	56.6668954858865
GABBR2	5.1226835162062	2.91965452439744	104.965363538872	1.24289564741014e-24	5.20773276264849e-22	30.5939966182685	22.4243117311305	884.547872706207	100.260964597643	806.886033463433	148.750600650452
SLC16A14	-2.4457393799209	2.19257303107978	103.72882231466	2.31991649467147e-24	9.47743885985662e-22	443.119499406534	348.064316870156	87.5978517642315	46.1876353764422	47.3524667525489	37.4406273746036
THBS1	-2.41065424445221	7.15736468242143	99.7657789347598	1.71528594590458e-23	6.83646040049432e-21	6233.28008519303	6546.92405541483	1310.15917421285	2397.25092880656	912.008509654092	3494.12125201368
TSKU	1.83757730298618	8.28975960722967	99.6279256484098	1.83893129266187e-23	7.15475625080656e-21	2292.5759401367	2077.661230393	8157.07387026273	20481.3999702218	6221.16708194987	19889.0684066982
NTN4	4.37938054546922	3.70951681701484	98.3885058173682	3.43849289961878e-23	1.30670726680629e-20	83.8867649210589	59.4731745912591	1388.23552035054	357.109278398346	1328.71021707652	774.110268691128
MUC20	2.86394473979593	3.63432604775009	98.0749043687534	4.02852081378259e-23	1.49613769586412e-20	120.402180239637	140.395690838382	1035.9398121683	1092.7318613451	720.704543973794	737.681550164487
TRIM9	-3.37012332987769	1.0588657197724	97.7771891418078	4.6821032047257e-23	1.70022774374273e-20	266.463841513952	252.517249494035	22.8516135037126	9.01222153686677	22.7291840412235	11.1309973275848
ELF3	3.20819117534003	8.48860536994134	97.4059184336471	5.64769677145951e-23	2.0062828900526e-20	3151.18165168166	2741.61585164952	26763.048015098	26316.8134153431	23024.6634337594	23251.6415084768
ZNF503-AS1	6.56969519636062	1.41990194140705	95.2222344425405	1.70168238601979e-22	5.9164238021169e-20	1.97380623343668	2.92491022579963	184.71720915501	93.5017984449927	252.862172458611	157.857780282112
CDH5	10.7302212992345	5.77556397532969	94.6225023180968	2.30384446781401e-22	7.84315051011431e-20	4.9345155835917	1.94994015053309	5446.30121838483	1525.3184951147	5558.23254741419	3776.44382059515
KIAA0125	9.51757721217712	5.22945054465667	94.0347903703703	3.10026519606634e-22	1.03390680752898e-19	2.96070935015502	0	1724.34466896764	2504.27105955685	555.917959674924	1344.82685894184
LGALS9	3.62058828628872	4.1846264968339	93.7801527670475	3.52589674455247e-22	1.15233357405464e-19	74.0177337538755	107.24670827932	926.442497463013	1102.87061057407	1075.84804461791	1159.64753976475
FOXC1	2.99328565566791	2.78705160170102	92.5547099637039	6.54891053343587e-22	2.09834798091913e-19	37.5023184352969	22.4243117311305	234.229038413054	723.230778333558	203.61560703596	734.6458236206
ST3GAL4-AS1	2.75904183611364	2.71459679406717	91.7075516055526	1.00480712400428e-21	3.15760638718344e-19	117.441470889482	90.6722169997885	746.486041121277	209.534150732152	554.023861004822	219.58422000781
CD44	-1.86868877500166	5.21919153142372	87.8749132182471	6.97274455538622e-21	2.1498418637654e-18	1783.33393191004	1661.34900825419	536.06076677459	1385.62906129327	339.990711283301	1302.32668732743
ID3	-2.13436268995177	5.26588500166946	87.2305738846021	9.65792376642393e-21	2.92259504198395e-18	4250.59172370589	3678.56209398067	1014.9924997899	379.639832240513	661.987485200634	322.79892249996
MAG	9.59068855638665	1.91483568247179	86.7690827503269	1.21961311639315e-20	3.62358144272373e-18	0	0	106.640863017325	511.443572217189	88.0755881597409	336.965646371432
C1orf115	-2.15665158271666	4.00701589427726	86.1284245746399	1.68621616997871e-20	4.92043900600395e-18	1290.86927666759	1795.89487864097	338.96560030507	256.848313800703	292.638244530752	190.238863416905
DOCK8	4.31149973412234	4.25158249821049	85.1174448657771	2.81159006908269e-20	8.06038479278601e-18	105.598633488862	163.794972644779	2438.45759095866	484.406907606589	2405.50531102948	970.420585195806
GCNT2	3.96072266010169	0.997649347179862	84.1038128639563	4.69464431380767e-20	1.32267556434364e-17	12.8297405173384	13.6495810537316	206.616672096068	81.1099938318009	174.25707764938	114.345699819735
PLA2G10	3.41013913392249	0.803179831275914	82.46921396826	1.07328869037395e-19	2.92310174823344e-17	9.8690311671834	12.6746109784651	117.114519206527	65.3386061422841	104.175426855608	57.6788043338487
CNP	1.86964022983987	8.09691648723373	82.0372986849264	1.33542604078924e-19	3.57740933320278e-17	5692.45717723138	5717.22452136301	19990.4010629352	11468.051905663	17999.6196619789	10418.6134986194
SRI	2.09642082617552	6.25988208720691	81.775197655178	1.52480116422718e-19	4.01883481042523e-17	1078.68510657315	1092.94145437379	5193.98131928133	4464.42924382538	3423.58334620929	3097.45298361247
FAM3B	-3.86911022209814	0.967409654788283	80.9360417693286	2.33142508817231e-19	6.0472725977498e-17	223.040104378345	190.119164676976	13.3301078771657	30.4162476869253	12.3116413556627	22.2619946551697
APOA1	5.87245858117502	3.35239989652873	80.2424825500587	3.31170009482595e-19	8.45570175774233e-17	7.89522493374672	0.974970075266543	301.831728361537	1122.02158133991	195.092163020501	479.644793934111
KIAA1324	-2.76610629002569	6.51271188891284	79.094403892201	5.92118149226127e-19	1.48858502715448e-16	6409.93574308562	11202.4061648126	1356.81455178293	1244.81309977972	1020.91918318495	1247.68360953746
GSDMB	3.21551490173777	2.61769496910788	78.4947946500207	8.02093154570822e-19	1.98590973315785e-16	48.3582527191986	59.4731745912591	491.30969032982	259.10136918492	425.225151437889	324.822740195885
HOTAIR	2.81559543579608	3.47894644571206	78.3623817851891	8.5770059207904e-19	2.09189333957666e-16	134.218823873694	219.368266934972	1160.67153587607	526.088432214598	1098.57722865913	832.800981872939
GABRP	7.06675212515481	5.01632265515342	77.7660733152479	1.15995508221611e-18	2.7464399844093e-16	24.6725779179585	36.0738927848621	2568.90221804235	1206.51115824804	4590.34812699209	4493.88719380039
ANXA6	-1.9119687986754	8.7288193891526	77.7381100514623	1.17649347597241e-18	2.7464399844093e-16	33807.3531663034	38514.2428832542	10437.4744678207	6753.53351418954	7320.69135994406	4426.08930098692
PRPS1	3.21930924564932	5.99674507278887	77.3076087020817	1.46301337984029e-18	3.36719741408032e-16	655.303669500977	738.052346976773	5845.25230413714	1428.43711359338	5895.38211069234	2283.87826985082
S100P	4.14509755296832	9.38306751895773	77.1276300643669	1.60259563749289e-18	3.63722434892658e-16	3973.27194790804	2740.64088157425	72632.9013709877	31210.4497098617	39075.2555642033	17471.6181689164
HOXA5	3.61669976706015	3.67580462677837	76.2100235573472	2.5504385597063e-18	5.7091392471453e-16	77.9653462207488	66.2979651181249	916.920991836466	217.419844576911	713.128149293386	233.750943879282
LGALS17A	3.17607464032389	4.15521112769427	76.1579373744391	2.61860524971397e-18	5.78251734940215e-16	147.048564391033	241.792578666103	1411.08713385425	635.361618349107	1730.25913513814	887.444059662901
ATOH8	3.27788033308402	2.05495406884305	75.0518181186736	4.5852053046994e-18	9.99024531787905e-16	58.227283886382	43.8736533869944	508.448400457604	194.889290734744	403.443016731717	237.798579271131
MBOAT1	2.52002618048649	4.85338370968428	74.5888902791833	5.79685050044598e-18	1.24639913194458e-15	259.555519696923	253.492219569301	1383.47476753726	2227.1452472982	1293.66939167964	2122.98476302482
ABAT	-1.4729906009432	7.23576720016673	74.0824281596655	7.49222922052786e-18	1.59000672328111e-15	7703.76572910336	7689.58898362722	2952.61889479219	4755.07338838933	2161.16658258633	5455.20059936454
PHEX	2.5876582288311	2.20217073473181	73.9299535925754	8.0938756661986e-18	1.69566695206861e-15	61.1879932365371	66.2979651181249	374.195171123293	235.444287650644	326.732020592587	308.632198628489
C3orf52	-2.48690066718357	2.18132104155294	73.8488097722332	8.43352419801137e-18	1.74445846733802e-15	508.255105109945	375.363478977619	91.4064540148502	38.3019415316838	54.9288614329567	50.5954423981129
NR6A1	2.48406687020218	2.56133829851222	73.5849080048088	9.63989320616896e-18	1.96906868602509e-15	87.8343773879322	86.7723366987223	523.682809460079	220.799427653236	378.819734020391	326.84655789181
XYLT1	3.33867928177231	3.43938609604635	73.3353663846548	1.09390171063697e-17	2.20684541401465e-15	111.520052189172	120.896289333051	1111.15970661802	259.10136918492	1029.44262720041	524.16878324445
TINAGL1	3.60193077073326	0.532250130169607	72.4426581329059	1.71956484659121e-17	3.42675721440817e-15	15.7904498674934	10.724670827932	176.147854091118	61.959023065959	124.063462891678	61.7264397256978
TPD52L1	1.80666239905166	9.06102187998439	72.2504293235646	1.89549454374505e-17	3.73184052281178e-15	4099.59554684798	2958.05920835869	13239.6535737135	41134.0321496442	9581.29812271074	35285.261528444
NEDD9	1.97898553308775	4.43033171134564	72.2063762248303	1.93828463074592e-17	3.7706558513118e-15	614.840641715526	448.48623462261	2482.25651684078	684.928836801874	1440.46203861254	717.443373205241
TGM2	6.76840463157555	3.79073450597734	71.4152012884099	2.89433657365293e-17	5.56427693530148e-15	0.98690311671834	3.89988030106617	202.808069845449	933.891456757819	296.426441870956	1687.86395840105
SMIM10L2A	-2.05823428933212	1.62381824653112	71.090458928177	3.41216170429464e-17	6.48350400114869e-15	231.92223242881	255.442159719834	60.9376360099002	27.0366646106003	46.4054174174979	33.3929919827545
PARTICL	2.11344296765113	3.37167402615581	69.5276279365087	7.53516098883179e-17	1.41531110021265e-14	200.341332693823	177.444553698511	840.748946824091	349.223584553587	661.987485200634	292.441657061093
LOC100287036	4.23335737836192	-0.281163901533848	69.4155113689593	7.97589357882819e-17	1.48106905649581e-14	0.98690311671834	6.8247905268658	71.4112921991017	48.4406907606589	67.2405027886194	65.7740751175468
TM4SF1	-3.75110549307894	1.79788572414647	69.1442406013822	9.15192318802562e-17	1.68035479568007e-14	580.299032630384	349.039286945422	31.4209685676048	9.01222153686677	31.2526280566823	13.1548150235094
PTGES	4.08093413852135	6.27174697965874	67.491172453799	2.1163252772604e-16	3.84254126174579e-14	392.787440453899	249.592339268235	5759.55875349822	4448.65785613586	4281.61004376547	4710.43568726431
RBPMS-AS1	2.37278735986203	1.69229688281293	66.3441605906657	3.78679042571878e-16	6.7999936644693e-14	33.5547059684235	42.8986833117279	188.525811405629	278.252339950761	173.310028314329	260.0605739263
C9orf66	2.28075580415829	1.64830278326744	66.193841306373	4.08687537099993e-16	7.25909026494673e-14	57.2403807696637	51.6734139891268	278.980114857824	132.930267668785	209.297903046266	105.238520188075
LINC00689	3.05151361299909	1.50409869887133	65.9056994493986	4.73021828270471e-16	8.3114512857718e-14	32.5678028517052	37.0488628601286	283.740867671098	77.7304107554759	245.285777778203	81.964616684943
ARHGEF37	-2.82258586053778	2.49481578578625	65.4383763951387	5.99598438483952e-16	1.04234447694322e-13	611.879932365371	853.098815858225	113.305916955908	42.8080523001172	77.6580454741802	36.4287185266413
EPAS1	5.22358524132898	6.12603444575617	65.3564670072398	6.25044762088044e-16	1.07514278497692e-13	254.621004113332	262.2669502467	8567.4507627669	1658.24876278349	8889.00505878848	3682.33629773466
RHOBTB1	2.00605334353694	4.8589204277516	64.6941344219278	8.74748735472883e-16	1.48898636316275e-13	106.585536605581	104.32179805352	396.094634064351	878.69159984451	375.031536680187	1298.27905193558
SLC6A14	-2.43519982652357	6.57906740935767	64.4639562602974	9.83144947590713e-16	1.65624449366803e-13	3249.87196335349	2467.64926049962	600.807005035109	1702.18334277571	382.607931360595	1957.03171195901
EFHD1	-1.47258313900988	7.09075122514064	64.3943064437822	1.01852051684647e-15	1.69833099650899e-13	12139.8952387523	12552.7397190567	4762.65711439876	2856.87422718677	3447.25957958556	2335.48562109689
GPR37L1	2.38574503079087	1.52157212244031	63.8825833803867	1.3206000084004e-15	2.17979037750211e-13	33.5547059684235	24.3742518816636	139.966132710239	182.497486121552	136.375104247341	189.226954568942
C1orf112	2.33299027729933	6.04669369223622	63.79258518637	1.38232885447167e-15	2.25886358109216e-13	880.317580112759	830.674504127094	3654.3538594687	2400.63051188289	4102.61771944084	3906.98006198228
FLVCR2	-1.31014787098875	4.5809989699411	63.4970135527219	1.60610131047295e-15	2.57306877592533e-13	2121.84170094443	2328.2285397365	940.724755902834	496.798712219781	710.287001288233	449.287528495243
LMO4	2.54688732571568	4.70095695758309	63.4012719602785	1.68609106206662e-15	2.67499165487676e-13	402.656471621083	402.662641085082	1879.54521068036	542.986347596223	2330.68841356046	828.75334648109
CSRP2	-2.28294825004533	1.74728835127417	62.3560758657132	2.86645711664466e-15	4.50392074452793e-13	201.328235810541	192.069104827509	41.8946247568064	64.2120784501757	32.1996773917333	68.8098016614336
LMO2	1.72693812224422	4.19378557656433	61.9393391652991	3.54202235559837e-15	5.51239879169838e-13	400.682665387646	315.89030438636	1234.93927976313	726.610361409883	948.94343372108	799.407989890184
SOX9	3.91990124520905	3.32563246815139	61.7432345754108	3.91293656262225e-15	6.0321977707368e-13	81.9129586876222	77.0226359460569	1029.27475822972	291.770672256062	1140.24739940138	431.073169231922
CBWD5	1.91619003655929	2.83599563456227	61.0502979204824	5.56350995488472e-15	8.49657160493189e-13	118.428374006201	128.696049935184	473.218829639381	446.104966074905	382.607931360595	449.287528495243
GDPD5	2.83518993082306	2.91721357500124	61.0198777617952	5.65014331419971e-15	8.54898073123495e-13	129.284308290102	116.021438956719	1108.30325493006	350.350112245696	544.553367654312	256.012938534451
CRABP1	-1.91989506379935	3.08767735742127	60.9413388157709	5.88010594030607e-15	8.81530377711389e-13	389.826731103744	374.388508902352	116.162368643872	206.154567655827	71.0287001288233	146.726782954527
FZD4	-1.80957464421859	3.82062438812932	60.4767212866802	7.44537753771555e-15	1.0999300241046e-12	1412.25836002394	1256.73642701857	384.668827312495	131.803739976676	313.473329901874	179.10786608932
SLC28A1	8.15181072659711	-0.663853606820621	60.4698197122771	7.47152761003674e-15	1.0999300241046e-12	0	0	48.5596786953892	54.0733292212006	24.6232827113254	49.5835335501507
AHRR	2.90655391271713	4.30405952096207	59.8162458337064	1.04140170941018e-14	1.51942369048856e-12	464.831367974338	393.887910407683	3222.07750402347	463.00288145653	2678.25551952417	858.098703071995
TMEM51-AS1	3.36445439628927	0.713830611163803	58.836622013448	1.71322660657577e-14	2.4775076086774e-12	13.8166436340568	15.5995212042647	155.200541712714	69.8447169107175	125.010512226729	121.429061755471
DCAF4	-1.58117947900549	6.0468284717795	58.717287168108	1.82035064816326e-14	2.60932894224875e-12	5939.18295641097	5677.25074827708	2291.82640430984	1623.32640432813	1335.33956242188	1278.04087497633
TSC22D3	3.05195159500283	7.72496547244639	58.5115425987297	2.02101764062411e-14	2.87177819699466e-12	2168.22614743019	3423.11993426083	19922.7983729867	6590.18699883383	21763.1937194715	7862.53174866675
TNFAIP2	3.23347802281259	3.84329199441193	58.1482621355026	2.43088843478676e-14	3.39514084725218e-12	127.310502056666	82.8724563976561	946.437659278762	638.741201425432	858.973746891237	810.538987217769
CP	4.36845190670901	1.62373744177312	58.0745307821765	2.52372683917467e-14	3.4949339219452e-12	10.8559342839017	8.77473067739888	190.430112530938	132.930267668785	182.780521664839	249.941485446678
SLC22A5	1.62140437246581	6.06423239117647	57.9737762450103	2.6563541532437e-14	3.6476876653912e-12	1235.60270213136	1155.33953919085	3665.77966622056	4681.84908840229	3068.43984556517	6215.14414418419
BMP7	-1.8574082739735	4.54653413819467	57.86522121004	2.80706464670154e-14	3.82252028264582e-12	954.335313866634	823.849713600229	259.93710360473	579.03523374369	192.251015015349	407.79926572879
S1PR3	-1.95744145213421	7.06886806459251	56.8604800319475	4.67854050048842e-14	6.2665598621706e-12	16238.5038824836	15303.1303013837	3687.67912916161	862.920212154993	3670.76322265759	1248.69551838543
KCNK2	-3.45940431758253	3.77140696962469	56.3687563075333	6.00774476082323e-14	7.9815087102937e-12	1716.22451997319	1343.5087637173	182.8129080297	96.8813815213178	80.4991934793331	62.73834857366
STK39	2.42989511277971	5.82717948015205	56.1565169517825	6.69254015327733e-14	8.81958053586329e-12	1011.5756946363	665.904561407049	4111.38612954295	2254.1819119088	4092.20017675528	3475.90689275036
VIPR2	2.75869611137129	1.40007505361076	55.8427286203692	7.8506570469921e-14	1.02630069443918e-11	44.4106402523253	19.4994015053309	267.554308105968	84.489576908126	140.163301587545	87.0241609247542
CRIM1	-1.96217168359333	4.20617731708647	55.7170451946785	8.36894940777585e-14	1.08537303390845e-11	1659.97104232025	1533.62792839427	473.218829639381	250.089147648053	289.797096525599	516.073512460752
TFF1	-1.8194628008503	10.351722676474	55.4996999460032	9.34732818068598e-14	1.19331788906711e-11	18058.3532297122	17762.0048312059	5790.97972206582	49763.2342711941	3650.87518662152	35797.2874055129
LTBP1	-1.48337090626934	5.80409687718448	55.3482325993722	1.00960604553798e-13	1.26879709573565e-11	4786.48011608395	5507.6059551807	2041.41080633166	724.357306025667	1368.48628914866	773.098359843166
CNR1	8.50380644726416	1.59568077387242	55.345888646064	1.01081066606172e-13	1.26879709573565e-11	0	1.94994015053309	301.831728361537	52.9468015290923	417.648756757481	195.298407656716
BTG2	3.09512498775059	6.54751432725817	55.3336001632592	1.01714962083942e-13	1.26879709573565e-11	1111.25290942485	1511.20361666314	10095.6524158277	2023.24373502659	10161.839365097	2952.75001835387
FGD3	1.98761054448619	5.65382336814342	54.7063927076627	1.39950316826808e-13	1.72473934174676e-11	523.05865186072	713.678095095109	2333.72102906664	5712.62192668142	2127.0728065245	6441.81172612774
AOC1	5.55511354216661	2.48066207242141	54.700407665533	1.40377169360699e-13	1.72473934174676e-11	3.94761246687336	3.89988030106617	243.750544039601	155.460821510952	116.48706821127	91.0717963166033
CBWD2	1.46525620584722	5.58495034364739	54.1733782081241	1.83556947029933e-13	2.23843587419115e-11	1208.95631797997	1124.14049678232	3303.96245241177	2050.28039963719	2612.90911540565	2385.06915464704
NANS	1.48467622201863	8.26518145340152	54.1329125631894	1.87376268976484e-13	2.26808563803313e-11	5392.43862974901	5581.70368090096	15195.3708294062	28697.166428768	12882.7121046985	20038.8309161966
UPP1	2.89032939996118	3.37928739934631	53.7065025640293	2.3279150099896e-13	2.7970925866353e-11	134.218823873694	65.3229950428584	783.61991306481	606.07189835429	584.329439726453	519.109239004639
TNFSF15	8.04428229952157	1.60785786619599	53.5356944545981	2.53936815004296e-13	3.00694311158348e-11	0	0.974970075266543	113.305916955908	105.893603058185	178.992324324635	257.024847382414
C10orf54	3.21413860376779	0.724112891244735	53.5212643441599	2.55808904609198e-13	3.00731892821503e-11	12.8297405173384	20.4743715805974	135.205379896966	114.905824595051	145.845597597851	92.0837051645655
SHROOM1	4.28688161152914	4.29482791325392	53.0259162749722	3.29176396258961e-13	3.81667352627798e-11	127.310502056666	143.320601064182	2098.53984009094	237.697343034861	2625.22075676131	454.347072735054
CYR61	-1.70438438088426	3.02803458354747	53.0250261433164	3.2932560259788e-13	3.81667352627798e-11	481.60872095855	480.660247106406	161.865595651297	227.558593805886	110.804772200964	183.155501481169
SLC22A4	1.87501644423494	3.64792581634348	52.6157188520721	4.05629688071146e-13	4.66788361462719e-11	331.599447217362	246.667429042435	1282.54680789587	606.07189835429	707.445853283081	621.312032648827
CBWD1	1.74296082999777	5.32207356905971	52.219480526365	4.96313283695049e-13	5.67150725095161e-11	889.199708163224	745.852107578905	2983.08771279714	2160.68011346381	2082.5614877771	1700.00686457659
RPGRIP1	2.67264314434134	1.36528562843602	52.0113399521761	5.51810333212893e-13	6.26189767710548e-11	21.7118685678035	35.0989227095955	184.71720915501	101.387492289751	148.686745603004	160.893506825999
PRICKLE4	2.19827393695012	2.50788591426094	51.9382725904974	5.7273104130513e-13	6.45448134204629e-11	124.349792706511	123.821199558851	614.137112912275	216.293316884802	438.483842128603	264.108209318149
SCIN	1.82136579746737	1.22131855215598	51.8172438891086	6.09144728947386e-13	6.81783151762276e-11	45.3975433690436	45.8235935375275	176.147854091118	45.0611076843338	122.169364221576	72.8574370532826
RBPMS	1.71968515863891	4.82402032896933	51.7116353233859	6.42806787611047e-13	7.14565014717831e-11	653.329863267541	651.280010278051	2227.08016604932	2144.90872577429	1723.62978979278	2234.29473630067
FAM25A	-3.89129609034484	1.17388230130963	51.5770318619793	6.88422622939437e-13	7.55000945063982e-11	57.2403807696637	116.996409031985	4.76075281327345	105.893603058185	5.68229601030587	69.8217105093958
HOXC11	1.61759558289145	4.35271200869252	51.3064416546694	7.901593022271e-13	8.60799543846202e-11	363.180346952349	458.235935375275	1145.43712687359	1427.31058590127	1137.40625139622	1309.41004926316
LOC100133286	3.07642378928342	0.670557118356689	51.2539337084205	8.11579427068559e-13	8.78279431637571e-11	23.6856748012402	19.4994015053309	177.100004653772	122.79151843981	157.210189618462	108.274246731962
IGFL1	-4.55807621478132	4.1755505694356	51.185846345411	8.40222609776612e-13	9.03294583313133e-11	3274.54454127145	1251.86157664224	112.353766393253	41.6815246080088	67.2405027886194	23.2739035031319
NRIP1	3.02965882266409	7.07756592074044	51.0875762741491	8.83356101117516e-13	9.37839187014489e-11	1360.93939795459	1310.35978115823	10208.0061822209	5165.12946831677	9619.18009611278	17082.0332624509
IDO1	5.39816656807315	1.23290518596108	51.0865156730216	8.8383351569813e-13	9.37839187014489e-11	5.92141870031004	7.79976060213234	194.238714781557	27.0366646106003	324.837921922485	105.238520188075
DONSON	1.43773985715985	4.24492557708666	50.3160283936842	1.30876205007673e-12	1.37092824745538e-10	354.298218901884	281.766351752031	824.562387258961	758.153136788917	747.221925355222	940.063319756938
DGAT2	-1.95651047068157	4.16959449289308	50.2089063681696	1.3821905849426e-12	1.43862269735968e-10	826.03790869325	1201.16313272838	232.324737287744	415.68871838798	239.603481767897	304.58456323664
LOC100507642	2.34050370020611	1.21978611115208	50.1838659269957	1.39994114300869e-12	1.43876969923931e-10	35.5285122018602	19.4994015053309	123.77957314511	113.779296902943	129.745758901984	130.536241387131
GPAT3	1.630967992221	2.88741230238672	50.147235731378	1.42631914380449e-12	1.45671757055682e-10	151.983079974624	110.171618505119	457.984420636906	229.811649190103	296.426441870956	235.774761575206
ADAMTS19	2.0583656922482	2.87838729983333	49.9023617925598	1.61590037051324e-12	1.64008869282962e-10	125.336695823229	182.319404074843	748.390342246586	236.570815342753	446.060236809011	289.405930517206
MGC32805	3.01417494113386	-0.355693081337518	49.5193987137094	1.96419879644043e-12	1.96913941917994e-10	10.8559342839017	9.74970075266543	81.8849483883033	21.4040261500586	71.9757494638743	26.3096300470187
CBWD6	2.00185803771482	1.46820863940263	49.1830120905976	2.33161217145559e-12	2.30914390871247e-10	47.3713496024803	61.4231147417922	214.233876597305	105.893603058185	184.674620334941	142.679147562678
IL27RA	-1.76105843354844	3.34441732380538	49.1580041996827	2.36152776002817e-12	2.32468223654339e-10	268.437647747388	250.567309343501	86.6457012015768	303.035949177145	54.9288614329567	238.810488119093
ABCC2	-2.72474697155209	2.34050064011911	49.0919833462473	2.4423635397589e-12	2.38986003611977e-10	656.290572617696	439.711503945211	94.2629057028143	25.910136918492	59.6641081082116	33.3929919827545
FAM213A	1.34488643960903	7.81142440498337	48.8878426882727	2.71025460958242e-12	2.63620658185633e-10	5873.06044759084	4775.40342865553	14887.8261976687	12979.8520684724	10181.7274011331	10824.3889466523
RHOU	1.9411273917542	4.32406867851379	48.5204443711861	3.26863503878266e-12	3.16051864903831e-10	492.464655242451	314.915334311093	1668.16778577102	905.72826445511	1199.91150750959	986.611126763202
ODC1	-1.55005986116801	7.60914879287094	48.30826881215	3.6421316747775e-12	3.50094551161995e-10	9621.31848488709	10588.1750173947	3710.53074266533	6469.64853577823	2659.31453282315	6522.76443396472
HSPA2	-1.52384304962527	2.81792873476676	48.1640910407552	3.9200176259187e-12	3.74602386111915e-10	501.346783292916	497.234738385937	180.908606904391	185.877069197877	138.269202917443	144.702965258603
ARC	-2.6349706030287	2.76843513617155	47.4347124265186	5.68667088336466e-12	5.310488493433e-10	454.962336807155	617.156057643722	75.2198944497205	183.62401381366	80.4991934793331	136.607694474905
SLC26A2	-2.83039868240317	6.23483458694802	47.4345508523543	5.68713962640459e-12	5.310488493433e-10	2273.82478091905	1588.2262526092	247.559146290219	121.664990747701	245.285777778203	412.858809968602
EHD3	-1.49212298592648	3.95256370141717	47.3445141111571	5.95445298503893e-12	5.52850660389325e-10	1231.65508966449	1452.70541214715	511.304852145568	289.517616871845	368.40219133483	390.596815313432
ST6GALNAC2	-1.88783134493096	3.86689863768996	47.1565575723407	6.55370213944838e-12	6.05051111077548e-10	1534.63434649702	1850.4932028559	467.505926263453	50.6937461448756	371.243339339983	69.8217105093958
QPRT	1.4178286683501	4.92068110067856	46.6246272929278	8.59729656152865e-12	7.89260803999661e-10	913.872286081182	886.247798417287	2532.72049666147	1172.71532748479	1897.88686744216	929.944231277316
CD22	3.70288258509751	0.934076784963495	46.599435092283	8.70853533402151e-12	7.95006569236008e-10	10.8559342839017	2.92491022579963	111.401615830599	235.444287650644	59.6641081082116	139.643421018792
LOC101929613	-2.05700438930512	1.14515376050641	46.2071207929055	1.06389611238097e-11	9.55226723759203e-10	196.39372022695	245.692458967169	51.4161303833533	12.3918046131918	45.4583680824469	12.1429061755471
SH3PXD2A	2.30858839880956	1.21088256976083	46.1267248976889	1.1084606192953e-11	9.8980081857402e-10	39.4761246687336	42.8986833117279	207.568822658722	102.51401998186	167.627732304023	171.012595305622
SLC1A2	-1.37407693655077	3.20734666608148	46.0966221622896	1.12562357909206e-11	9.99663853583882e-10	559.574067179298	467.98563612794	207.568822658722	367.248027627321	157.210189618462	434.108895775809
MDK	1.34631239180544	10.5501937303645	45.6782490941405	1.39361693291332e-11	1.23023439207194e-09	36742.4030354238	42860.6594787925	100330.00908805	90195.4396686547	84658.634158877	68743.0156774681
PDGFB	-1.26273429088378	5.15877550097637	45.6688731774831	1.40030351218029e-11	1.23023439207194e-09	3003.14618417391	3289.54903394932	1427.27369341938	1197.49893671117	996.295900473629	961.313405564146
SYNPO	-2.53963702509014	2.75761375181001	45.6056698403783	1.44622347587235e-11	1.26378277108182e-09	745.111853122346	687.353903062913	141.870433835549	129.55068459246	87.12853882469	121.429061755471
THEM4	1.58428273725572	4.68268407966925	45.1779449752069	1.79919937719673e-11	1.56386792674318e-09	834.920036743715	609.356297041589	2443.21834377193	746.887859867834	1584.41353754029	649.64548039177
DSCAM	2.27487207622469	4.62572515229093	44.6825311582943	2.31715478262424e-11	2.00341938110385e-09	382.918409286716	324.665035063759	2063.31026927271	1560.24085357006	1147.82379408179	1371.13648898886
CDKN1A	-1.45252791408284	6.84011337438335	44.4695328016839	2.58346510318183e-11	2.21028289272745e-09	7255.71171411323	8474.43989421679	3004.03502517555	2797.16825950502	2281.44184813781	2341.55707418467
TMEM51	1.26658689019532	4.25838777617133	44.3714323760934	2.71621972419907e-11	2.30877319722116e-09	447.067111873408	414.362281988281	1033.08336048034	1161.4500505637	864.656042901543	1054.40901957667
MICAL2	2.10521515040982	3.33336150714301	44.3637915776665	2.72684185217358e-11	2.30877319722116e-09	104.611730372144	125.771139709384	516.065604958842	567.769956822607	395.866622051309	812.562804913694
MGP	-1.61999499359499	5.26741813551305	44.0137707255803	3.26073714376813e-11	2.7465827663049e-09	1580.03188986606	1527.77810794267	428.46775319461	1048.79728135287	482.048111540948	907.682236622146
TMPRSS3	-1.9964818163935	2.98175801036536	43.7365147810561	3.75696318911506e-11	3.14833515247842e-09	83.8867649210589	82.8724563976561	18.0908606904391	330.072613787745	19.8880360360705	256.012938534451
PLEKHM3	2.01154902507923	3.10118614613122	43.6797833695999	3.86746355522347e-11	3.20803157136582e-09	234.882941778965	236.91772828977	996.90163909946	140.815961513543	754.798320035629	256.012938534451
SOWAHB	-1.87831432566759	4.06344284480543	43.6310232401581	3.96503366608575e-11	3.2723542998741e-09	1569.17595558216	1207.98792325525	442.750011634431	362.741916858887	262.332665809121	260.0605739263
MMP16	-2.36703329767359	2.18746459887468	43.4605940962583	4.32583337369034e-11	3.53442215797369e-09	602.010901198187	526.483840643933	120.923121457146	23.6570815342753	81.4462428143841	30.3572654388678
IRF6	-1.20305141164837	5.13280454862585	43.4384821198373	4.37499203445654e-11	3.54117429525466e-09	3108.74481766277	2570.02111840261	1260.64734495481	670.283976804466	1004.81934448909	800.419898738147
LDOC1	-1.71507994360159	5.7313932558027	43.4373882334263	4.37743839202889e-11	3.54117429525466e-09	3749.24494041297	4171.89695206554	1327.29788434064	1340.56795360893	905.379164308735	889.467877358825
PRKCD	1.27793079163547	7.07994754609038	43.2026523716112	4.93537318408837e-11	3.97285385227528e-09	3768.98300274734	3974.95299686169	9432.95562422001	9350.17984449927	7763.91044874792	9428.96664531233
SKAP2	2.20447395299557	5.898696378789	43.1415125065159	5.09203103935786e-11	4.07886662814445e-09	1018.48401645333	1015.91881842774	4099.96032279109	1129.90727518467	4361.16218790975	2084.53222680225
CNTFR	-2.41335943457616	0.194688175620669	43.0626692485127	5.30142049949335e-11	4.22587865279126e-09	80.9260555709038	113.096528730919	19.0430112530938	37.1754138395754	14.2057400257647	41.4882627664526
RAD54B	1.56598555669257	5.96323702102253	43.0300685240256	5.39049919702831e-11	4.27602657177862e-09	1303.69901718493	921.346721126883	3225.88610627409	2363.45509804331	2799.47783441069	2967.9286510733
TRPV6	4.26025882272877	1.94591935009475	42.7413810711019	6.24765531963119e-11	4.93202587333784e-09	10.8559342839017	30.2240723332628	284.693018233752	51.8202738369839	415.754658087379	108.274246731962
PLEKHS1	1.55942889467595	3.86732223919456	42.5912768790404	6.74595602247234e-11	5.29979170015483e-09	378.970796819842	523.558930418133	1218.752720198	681.549253725549	1191.38806349413	878.33688003124
TMC5	2.07733838244816	3.04351047145197	42.4985496366329	7.07346548250559e-11	5.50416664045828e-09	137.179533223849	163.794972644779	642.701629791916	242.203453803294	521.824183613089	408.811174576752
SLC35C1	1.24340359968996	5.41873388018889	42.4631897738554	7.20250603664046e-11	5.57801664193089e-09	1169.48019331123	1231.38720506164	3015.4608319274	2397.25092880656	2223.6718386997	2062.27023214708
SAMD12-AS1	2.85343470245295	0.288667120440655	42.3045993836768	7.81086521862485e-11	6.02062964799758e-09	9.8690311671834	10.724670827932	79.980647262994	72.0977722949342	58.7170587731606	94.1075228604901
CDSN	-2.30633395149649	0.901966233937825	42.0222764811834	9.02395287198653e-11	6.92302412587474e-09	161.852111141808	199.868865429641	34.2774202555688	12.3918046131918	32.1996773917333	21.2500858072074
C5orf56	1.63581841296961	4.90272942290169	41.7741302813363	1.02450016957728e-10	7.74944854005728e-09	706.622631570331	988.619656320274	2588.8973798581	996.977007515886	2218.93659202444	1453.1011056738
TGM1	-2.09373755967386	3.58124945745256	41.7735467292635	1.02480598805089e-10	7.74944854005728e-09	1185.27064317873	1617.47535486719	333.252696929141	150.954710742518	268.014961819427	155.833962586188
LINC01213	2.36270917163659	2.18634663620299	41.765396955031	1.02908655112443e-10	7.74944854005728e-09	42.4368340188886	42.8986833117279	218.994629410579	307.542059945579	183.72757099989	313.6917428683
PLXDC2	-1.30868812845929	3.80947772635668	41.5613374136583	1.14230111115841e-10	8.5625424116695e-09	834.920036743715	733.17749660044	367.53011718471	368.374555319429	221.609544401929	451.311346191167
UCA1	4.06074586869895	4.31517662728186	41.4926742263256	1.18313458888439e-10	8.82812891185381e-09	19.7380623343668	10.724670827932	338.013449742415	3999.17330698463	148.686745603004	2009.65097205305
SUSD2	-2.20732969037152	3.65224410603193	41.1462323117877	1.41255285449857e-10	1.04445819888512e-08	1196.12657746263	1761.77092600664	275.171512607205	206.154567655827	301.161688546211	213.512766920037
GPX2	2.27895826430176	3.82634635195964	41.134835510585	1.42081333411713e-10	1.04583381499135e-08	209.223460744288	272.991621074632	1252.07798989092	571.149539898931	906.326213643786	376.43009144196
ADAM19	2.55591188922547	1.13540338165901	41.1005974644012	1.44592129401692e-10	1.05954259486684e-08	23.6856748012402	26.3241920321967	169.482800152535	120.538463055593	105.122476190659	231.727126183357
PDCD4-AS1	2.11606446098202	2.43973310202998	40.9480226131622	1.56332107044377e-10	1.14045667911258e-08	75.9915399873122	53.6233541396599	266.602157543313	526.088432214598	246.232827113254	414.882627664526
CAPN5	-2.67248277416104	0.691700594435173	40.7221286390073	1.75488624698143e-10	1.27451538497438e-08	165.799723608681	227.168027537104	29.5166674422954	37.1754138395754	26.5173813814274	10.1190884796226
TH	2.53365736998236	2.15773699325347	40.6445307399492	1.82597610019249e-10	1.32027767492237e-08	32.5678028517052	16.5744912795312	154.24839115006	361.615389166779	109.857722865913	227.679490791508
ID1	1.86429749675741	5.76529017126265	40.609331660846	1.85916663348046e-10	1.3383542712645e-08	1083.61962215674	960.345524137545	3055.4511555589	2271.07982729043	3621.51665723494	3199.65577725666
FAM102B	1.91092317725425	6.87831968543558	40.5445204502217	1.92186743063009e-10	1.37742261771606e-08	2669.57293072311	2351.6278215429	9459.61583997434	1796.81166891281	7839.674395552	3723.82456050111
APOA5	4.90726140462733	0.700785526012994	40.315480972285	2.1608987985793e-10	1.54197586321329e-08	2.96070935015502	0	53.3204315086626	141.942489205652	35.9878747319372	79.9407989890184
KDELR3	-1.24407403185169	4.955636979822	40.2494848988328	2.23514269177237e-10	1.58802029244576e-08	1612.59969271777	1729.59691352285	696.974211863233	775.051052170542	592.852883741912	638.514483064185
C7orf43	1.649751011862	5.05131693208318	40.2000267579739	2.29245105900527e-10	1.62168583355866e-08	738.203531305318	882.347918116221	2881.20760259309	1783.29333660751	1842.01095667415	1578.57780282112
CA5B	-1.59594862771697	2.16798497263514	40.1706383206952	2.32719849767395e-10	1.63917028665905e-08	483.582527191986	428.986833117279	167.578499027225	75.4773553712592	111.751821536015	103.21470249215
EXOC3L4	2.78527024482056	3.84628267908126	40.1030517284422	2.40912333261347e-10	1.68959160421617e-08	183.563979709611	170.619763171645	1428.22584398203	764.912302941567	852.34440154588	487.740064717809
TSPAN14	1.19437535677741	6.70571032107287	40.0033779532897	2.53524057348667e-10	1.77044300048486e-08	2920.24632236957	3075.05561739068	6927.84749387552	4984.88503757943	5644.41403690383	5334.78344645703
NFE2L3	-2.05229340388868	3.73071811171562	39.9776508500917	2.56885268086075e-10	1.78628177267853e-08	892.160417513379	528.433780794466	203.760220408104	298.529838408712	116.48706821127	287.382112821281
ABCC4	3.07000057578935	5.03373841296897	39.6860755004214	2.98244354633811e-10	2.06508940638606e-08	434.237371356069	341.23952634329	2936.43233522706	655.639116807057	2965.21146804461	1870.00755103425
KRT17	-2.05745206350135	4.40462971838076	39.5866279327375	3.13824806911572e-10	2.15471057552184e-08	1304.68592030164	1575.55164163073	315.161836238702	275.999284566545	311.579231231772	177.084048393395
PLA2G3	-1.48105051594953	1.62261796813223	39.3576145141233	3.52874107571912e-10	2.40263157993025e-08	164.812820491963	194.994015053309	62.8419371352095	95.7548538292094	54.9288614329567	76.9050724451317
SCN4B	5.28623317342138	-1.1299408523074	39.308103260922	3.61936150534284e-10	2.45410731779284e-08	0.98690311671834	0	23.8037640663672	61.959023065959	20.8350853711215	50.5954423981129
TMPRSS2	3.0388480760051	5.50733212046616	39.2277567138602	3.77140448525093e-10	2.54663308650766e-08	580.299032630384	535.258571321332	4036.16623509323	1907.21138273943	4245.62216903353	3224.95349845572
ASAP3	-1.30544726819474	4.16790075341139	39.159761631332	3.90505925674036e-10	2.62603182363763e-08	1362.91320418803	1688.64817036165	666.505393858283	343.590946093046	472.577618190438	278.274933189621
CHRM1	-1.92940633458662	2.68979197536102	39.0073860852142	4.22205146658431e-10	2.820172395307e-08	555.626454712425	833.599414352894	182.8129080297	54.0733292212006	150.580844273105	74.8812547492071
LOC100133669	1.5500892400564	2.86629263711878	39.0045110101249	4.22827389296992e-10	2.820172395307e-08	203.302042043978	136.495810537316	503.687647644331	345.844001477262	410.072362077073	360.239549874564
ADARB1	1.59732576503413	3.88066944206651	38.9733822947553	4.29623539005493e-10	2.85385294751576e-08	378.970796819842	614.231147417922	1483.45057661601	440.472327614363	1259.5756156178	600.061946841619
CXCL12	-1.80488109496316	5.08772927991983	38.9633578473441	4.31835313373281e-10	2.85693152058008e-08	211.197266977725	179.394493849044	72.3634427617564	1381.12295052483	32.1996773917333	1182.92144326788
FAM174B	1.59259057466441	7.39784135199005	38.6895458808644	4.96863103854777e-10	3.26073894782767e-08	3569.62857317023	4385.41539854891	11862.8438601148	7021.64710491132	10054.8227902362	6722.11047701328
PRPS1L1	3.44801266365836	1.22524040186527	38.5591447004699	5.31192966921293e-10	3.47208970898434e-08	19.7380623343668	24.3742518816636	220.898930535888	36.0488861474671	217.821347061725	89.0479786206788
PSG9	3.03130557944581	2.17825151331184	38.5409116092163	5.36178680830677e-10	3.49071546751159e-08	29.6070935015502	13.6495810537316	157.104842838024	511.443572217189	164.78658429887	797.38417219426
LXN	2.28273034775906	7.00375388699693	38.4770832517204	5.54004090089521e-10	3.59245271275907e-08	2561.01358788409	1614.55044464139	11983.7669815719	3648.82319473893	7036.57655942877	2779.71360535232
ADORA1	1.63827365371207	2.78438442232352	38.4185071409091	5.70884329131631e-10	3.68728095744663e-08	110.533149072454	116.021438956719	356.104310432854	225.305538421669	290.74414586065	164.941142217848
TSPAN1	1.84338602140789	4.63158487359344	38.3648603011212	5.86795464070044e-10	3.77212408508313e-08	399.695762270928	384.138209655018	1644.36402170465	1546.72252126476	981.143111112813	926.908504733429
GSTM4	-1.46859626938064	3.48737184787496	38.3587457075963	5.88636951041062e-10	3.77212408508313e-08	822.090296226377	856.023726084024	342.774202555688	256.848313800703	219.715445731827	133.571967931018
LOC374443	1.3621026901546	4.47226483740709	38.2671993468095	6.16909301714323e-10	3.93785738254443e-08	532.927683027903	458.235935375275	1352.05379896966	904.601736763002	998.189999143731	966.372949803957
PCED1B	1.77797857876819	3.34085554438273	38.0678705367444	6.83260335446416e-10	4.34441912121785e-08	244.751972946148	318.815214612159	1099.73389986617	476.52121376183	696.081261262469	306.608380932564
LOC100130093	-1.6010639897743	1.47989089706735	37.9727969268777	7.17379205841272e-10	4.54367969095048e-08	264.490035280515	323.690064988492	111.401615830599	31.5427753790337	68.1875521236704	30.3572654388678
DKK1	-1.24332629138336	7.59956147927299	37.8607029983192	7.59803919691021e-10	4.79380534813551e-08	13085.3484245685	11996.0318060795	5405.35874419067	6351.36312810686	4319.49201716751	6527.82397820453
ELFN2	-2.01496294629982	2.39774014460179	37.6497764058829	8.46563808534498e-10	5.30026789090507e-08	631.617994699737	800.450431793832	222.803231661197	38.3019415316838	109.857722865913	34.4049008307168
CYP4B1	-2.03572957263399	1.07170499621307	37.557591472238	8.87533167551779e-10	5.53556469120749e-08	178.629464126019	197.918925279108	36.1817213808782	32.669303071142	46.4054174174979	35.4168096786791
SEMA7A	-2.02370933304885	0.987658319369341	37.5079133306497	9.10428573794178e-10	5.65677312713713e-08	198.367526460386	194.019044978042	41.8946247568064	56.3263846054173	45.4583680824469	22.2619946551697
HTRA1	-1.79628389414778	2.60584451093486	37.4885669916947	9.19503974526753e-10	5.69152062414457e-08	377.983893703124	335.389705891691	108.545164142635	101.387492289751	80.4991934793331	116.36951751566
CLIC3	-2.30223590472095	4.65874233306707	37.3247384623852	1.00007927002452e-09	6.14372005694384e-08	1951.10746175216	2389.6516544783	437.989258821157	504.684406064539	366.508092664728	296.489292452942
STC2	1.19922763833953	5.593903884855	37.2418095248392	1.04352348079578e-09	6.3865982021288e-08	1189.2182556456	943.771032858013	2828.83932164708	3506.88070553328	1737.83552981854	3502.21652279738
PKP1	-2.59343528893049	3.94685472389344	37.1458060775774	1.0961825107662e-09	6.68385015239944e-08	1523.77841221312	1480.00457425461	298.975276673573	130.677212284568	166.680682968972	74.8812547492071
ST3GAL5	-1.89279369493407	3.19416596553184	36.9214064544352	1.22988187424294e-09	7.44351841000141e-08	813.208168175912	996.419416922407	212.329575471996	135.183323053002	227.291840412235	216.548493463923
ESR1	-1.136174355389	8.08112727994703	36.9137196698872	1.23474025538433e-09	7.44534705285436e-08	20896.6865933941	21691.13423453	10487.9384476414	4902.64851605552	7415.39629344916	7541.75664386271
MUC5B	-3.14345675611185	3.9734962917578	36.762943550642	1.33401967490855e-09	7.97146943556931e-08	898.081836213689	1089.04157407273	135.205379896966	76.6038830633675	74.8168974690273	102.202793644188
FAM49A	-2.21565417238868	1.67969801259477	36.7591365523062	1.33662727210452e-09	7.97146943556931e-08	376.010087469687	482.610187256939	87.5978517642315	23.6570815342753	80.4991934793331	49.5835335501507
TMEM42	1.28571894348165	3.61049160539529	36.7470253910912	1.34495678388933e-09	7.99197774746746e-08	325.678028517052	388.038089956084	813.136580507105	461.876353764422	768.057010726343	361.251458722526
PADI3	2.72211770857147	3.85561363030745	36.6706716476254	1.39867946937877e-09	8.28109464098495e-08	10.8559342839017	35.0989227095955	105.688712454671	753.647026020484	163.839534963819	1000.77785063467
BFSP2-AS1	2.65551750557621	0.847445170983217	36.2206487467866	1.76193757587652e-09	1.03567704774814e-07	24.6725779179585	20.4743715805974	149.487638336786	91.2487430607761	113.645920206117	53.6311689419997
ORC6	1.0829112006584	4.78898195408721	36.2019800828849	1.7788971838475e-09	1.04189816778681e-07	543.783617311805	451.411144848409	1031.17905935503	1243.68657208761	895.908670958225	1293.21950769577
CD68	1.67116142195912	2.15435623151792	36.1837780039858	1.79559029370058e-09	1.04791932104861e-07	40.4630277854519	60.4481446665256	159.009143963333	196.015818426852	135.42805491229	200.357951896527
TMEM173	3.44574980689953	1.90043489851432	36.0116898685533	1.96137306320848e-09	1.1405977660459e-07	14.8035467507751	3.89988030106617	137.109681022275	150.954710742518	58.7170587731606	111.309973275848
ABLIM3	-1.72570970521582	2.75332045157136	35.9629778907525	2.01102453049264e-09	1.16532453378653e-07	575.364517046792	645.430189826451	223.755382223852	48.4406907606589	121.222314886525	44.5239893103394
ENPEP	-1.27408977535242	3.31444020260238	35.8709193884535	2.10832132128566e-09	1.21310136306792e-07	665.172700668161	654.20492050385	289.453771047026	207.281095347936	213.08610038647	286.370203973319
SMTNL2	-2.31264184974818	3.08482593403356	35.7167719466058	2.28190989057587e-09	1.3057497047276e-07	134.218823873694	103.346827978254	32.3731191302595	521.582321446164	12.3116413556627	313.6917428683
CTSV	-1.4309136148937	4.07735499874559	35.7138613521538	2.28532167891862e-09	1.3057497047276e-07	1033.2875632041	1057.8425316642	425.611301506646	394.284692237921	291.691195195701	287.382112821281
SAMD12	1.93237933997035	5.29248903103467	35.5190814895636	2.52564274163995e-09	1.43803233592817e-07	692.805987936274	638.605399299585	2312.77371668824	1329.30267668785	2293.75348949347	2626.91536931002
NPNT	-1.66233656286323	6.25896456673217	35.3725545809737	2.72296959822486e-09	1.54500160432612e-07	7484.67323719189	6869.63915032806	2628.8877034896	842.642713697043	1599.5663269011	740.717276708373
FGB	3.49657191964963	3.32389664171053	35.3250779821074	2.79016121626879e-09	1.57764790432693e-07	38.4892215520152	22.4243117311305	324.683341865249	847.148824465476	304.002836551364	856.074885376071
ANKRD22	2.83904284366425	0.675176817529351	35.303727053163	2.82091708659065e-09	1.58953814179234e-07	10.8559342839017	17.5494613547978	79.0284967003393	73.2242999870425	104.175426855608	103.21470249215
TRIM31	2.82646604746433	2.76794352231509	35.2178381297648	2.94810766520623e-09	1.65549922189467e-07	25.6594810346768	52.6483840643933	230.420436162435	558.75773528574	268.962011154478	997.742124090787
SNX10	-1.38541702033602	3.75742721102947	35.0784576892533	3.1668487837395e-09	1.76619371928625e-07	762.876109223276	723.427795847775	281.836566545788	232.064704574319	238.656432432846	340.001372915319
PLEKHF1	-1.75289064777191	2.35191883676523	35.0465276738405	3.21920510693003e-09	1.78928675688243e-07	532.927683027903	476.760366805339	156.152692275369	128.424156900351	119.328216216423	57.6788043338487
SEPT11	-1.39373370895687	6.61063464415016	35.0084767129278	3.28273126505583e-09	1.81226728386072e-07	5341.11966767965	4253.79443838793	2000.4683321375	1645.85695817029	1381.74497983938	2228.22328321289
MAT2A	1.33192377281915	8.23295024142303	34.9148376241751	3.44445951195411e-09	1.89514858198122e-07	8804.16270424431	9080.87128103258	20930.1736682754	9059.53569993532	19948.6471935138	12832.0161010094
HIC1	3.50363982134807	0.112960410617017	34.8714227478763	3.52212726783245e-09	1.93137857998826e-07	8.88212805046506	7.79976060213234	95.215056265469	45.0611076843338	80.4991934793331	46.5478070062639
BCAS3	1.15003661781503	9.00559285000069	34.8506058601636	3.55998763842756e-09	1.94561063543628e-07	15968.0924285027	16779.2349953372	37883.2144363421	22028.1224914866	28958.8745671888	16132.8627630623
HOXA1	4.00965000392585	2.14325167833141	34.7524313139577	3.74410822250973e-09	2.03941574880105e-07	19.7380623343668	33.1489825590625	344.678503680998	36.0488861474671	420.489904762634	87.0241609247542
CCNA1	-2.28501448934744	2.49998767129245	34.695153377831	3.85590360899033e-09	2.09333291941897e-07	112.506955305891	89.6972469245219	21.8994629410579	45.0611076843338	16.0998386958666	42.5001716144149
TENM3	-1.38516844191325	3.93960772939357	34.6788738638893	3.88828384507073e-09	2.10392206332122e-07	1335.27991691991	1165.08923994352	527.491411710698	181.370958429444	358.931697984321	235.774761575206
TTC7B	-1.71744745028224	3.32562313100169	34.6136867370165	4.02069354555447e-09	2.16838789531042e-07	711.557147153923	948.645883234346	298.023126110918	295.150255332387	172.362978979278	158.869689130075
PLEK2	-1.04846515508843	4.65825287069535	34.3037836158828	4.71464289483981e-09	2.51771174982279e-07	1106.31839384126	973.02013511601	504.639798206986	955.295482907878	416.70170742243	750.836365187996
SNED1	1.74068034901511	1.28711107961075	34.1132049283854	5.19972091098762e-09	2.76770812398856e-07	51.3189620693537	75.0726957955238	239.941941788982	125.044573824026	152.474942943207	183.155501481169
TBC1D8	1.41645440928076	4.37507852984732	34.0808320073571	5.28695079553247e-09	2.80500204382455e-07	651.356057034104	729.277616299374	1795.75596116675	684.928836801874	1567.36664950937	1097.92110003905
NTN1	-1.77503844817584	4.5400529404198	33.9948505724157	5.52581216699443e-09	2.90837261844424e-07	801.365330775292	1319.13451183563	319.922589051976	900.095625994569	248.126925783356	1134.34981856569
LGALSL	-1.21478122657233	4.20628965384872	33.9937304597122	5.52899418336821e-09	2.90837261844424e-07	1063.88155982237	892.097618868887	457.984420636906	584.667872204232	321.049724582282	390.596815313432
PALD1	2.17012333486919	0.0868656182992137	33.9915545556921	5.53518073763024e-09	2.90837261844424e-07	9.8690311671834	16.5744912795312	68.5548405111377	54.0733292212006	42.617220077294	39.4644450705281
CCR1	-1.7424191608109	1.59936100946198	33.9807423732646	5.56602501835214e-09	2.91520560336193e-07	309.887578649559	297.365872956296	115.210218081217	21.4040261500586	54.9288614329567	26.3096300470187
CHST11	-1.27092162497396	3.57887457246253	33.8508412037776	5.95033580169283e-09	3.09883887480041e-07	809.260555709038	937.921212406414	390.381730688423	246.709564571728	277.485455169937	214.524675767999
ASS1	-1.32114781300744	7.22828972496902	33.8494590470353	5.95456463305384e-09	3.09883887480041e-07	9201.8846602818	9934.94506696607	4236.11785325072	5379.16972981735	2858.19489318385	3192.57241532093
EFNB2	1.27290458554737	4.25678547792822	33.6555520639877	6.57868400153845e-09	3.41179861549806e-07	561.547873412735	490.409947859071	1248.2693876403	719.851195257233	1075.84804461791	952.206225932485
SEL1L3	-1.11785676742667	5.55531101823665	33.6499406885797	6.59768901840393e-09	3.41179861549806e-07	2537.32791308285	2669.46806607979	1237.7957314511	1003.73617366854	965.990321751997	1260.83842456097
LINC01137	-1.5588294442226	2.32428774260118	33.5772634123091	6.84886355980674e-09	3.530513546713e-07	416.473115255139	435.811623644145	162.817746213952	101.387492289751	105.122476190659	62.73834857366
PDCD4	1.52886805320336	8.14220463275756	33.5233210675241	7.04146180369762e-09	3.61838136271141e-07	5184.20207212144	5198.54044132121	12982.5729217967	18865.9592597385	14023.9065534349	27109.0380369089
GUSB	1.43351672607471	6.21950110594991	33.443381375664	7.33690327263475e-09	3.74663551181639e-07	2059.66680459117	2219.03189130665	6662.19748689487	3847.09206855	4100.72362077073	2335.48562109689
SPATS2L	1.78912711312211	8.43199539206218	33.3524099888964	7.68824862164331e-09	3.90256038602333e-07	6139.52428910479	7074.38286613403	20662.6193601694	15325.2827234419	20662.7223921422	21855.2072982889
ROBO3	2.85256894080114	1.53805174024311	33.3519646355857	7.69000945045904e-09	3.90256038602333e-07	19.7380623343668	30.2240723332628	253.272049666148	185.877069197877	92.8108348349958	151.786327194339
EFNB3	-1.22837746001518	3.99496144665117	33.0897801812493	8.80000489050716e-09	4.45203962587547e-07	952.361507633198	930.121451804282	450.367216135668	350.350112245696	294.532343200854	385.537271073621
KRT15	1.65717983710421	2.83431965196919	33.0402687534599	9.02697258595813e-09	4.54982678631408e-07	115.467664656046	127.721079859917	375.147321685948	435.96621684593	325.784971257536	488.751973565771
ADGRB2	-1.8224206914796	0.920803515228001	33.0355346229262	9.04897928861194e-09	4.54982678631408e-07	113.493858422609	105.296768128787	35.2295708182235	50.6937461448756	21.7821347061725	51.6073512460752
NRXN3	2.08973767983946	3.46996786090624	32.9139474817215	9.63296751701432e-09	4.82859884035371e-07	224.027007495063	231.067907838171	946.437659278762	199.395401503177	822.9858721593	434.108895775809
CD36	-2.05753770564923	2.11209564294028	32.8023882634387	1.02019425946352e-08	5.09816342320901e-07	323.704222283615	310.040483934761	78.0763461376846	76.6038830633675	61.5582067783136	46.5478070062639
SESTD1	1.40848995805455	4.49850290330789	32.6964526865548	1.07733657080548e-08	5.36730393400375e-07	623.722769765991	401.687671009816	1567.23982612962	682.675781417658	971.672617762303	886.432150814938
FFAR2	-2.25736353035649	2.09792903838373	32.6157408645234	1.1230154167191e-08	5.57787079775282e-07	528.98007056103	395.837850558216	125.683874270419	29.289719994817	56.8229601030587	37.4406273746036
ENTPD2	-1.68688431006344	3.09837113308836	32.2922121269975	1.32643907068915e-08	6.52871712473837e-07	707.60953468705	858.948636309824	296.118824985609	189.256652274202	159.104288288564	124.464788299358
SPTSSB	-1.48685880578989	10.0021885372557	32.207339678238	1.38566314631428e-08	6.79973617835485e-07	61798.8862657857	71372.6843598873	21322.4597000891	9025.73986917207	21635.3420592396	15087.5609231173
OLMALINC	1.2819051165601	4.43428690115094	32.2011948779723	1.39005242868898e-08	6.80085231652894e-07	576.35142016351	795.575581417499	1569.14412725493	915.867013684085	1461.29712398366	1053.39711072871
ZNRF1	1.11087075238223	6.69739670477254	32.158518511996	1.42092317461381e-08	6.9311359989147e-07	1818.8624441119	1605.775713964	3806.69794949345	9121.49472300128	2990.78180009099	7007.46877213864
HYKK	1.33193524439445	2.90605907413462	32.125021724556	1.4456339875998e-08	7.03068600933582e-07	173.694948542428	184.269344225377	496.070443143093	496.798712219781	338.096612613199	359.227641026602
PTGER4	-1.95238381631338	2.04966088563607	32.0673724183734	1.48917442003693e-08	7.22094931686157e-07	345.416090851419	504.059528912803	98.0715079534331	33.7958307632504	100.387229515404	70.8336193573581
ITGB2-AS1	3.17801215718766	-1.13164502490751	31.8585455848481	1.65818531642397e-08	7.99304019341713e-07	2.96070935015502	2.92491022579963	22.8516135037126	29.289719994817	27.4644307164784	41.4882627664526
BAG3	-1.79959615458448	6.87977975331178	31.7597867156737	1.74467899988071e-08	8.38523515795607e-07	10657.5667574413	9357.76278240828	3373.46944348557	3541.80306398864	1997.32704762251	1884.17427490573
SMCO4	1.6042138627723	2.27887552840841	31.6568254433018	1.83966889107239e-08	8.79006706111517e-07	83.8867649210589	69.2228753439245	209.473123784032	278.252339950761	213.08610038647	245.893850054829
ALDH3B2	-1.15258111564007	5.66179756481397	31.5972619424586	1.89696865300164e-08	9.01115254613366e-07	4305.85829824212	5095.19361334295	1883.35381293098	734.496055254642	1937.6629395143	794.348445650373
S100A6	-1.50105958003103	8.4070737345132	31.5332014255696	1.96059146212532e-08	9.28638408191012e-07	24146.5585567476	23333.9588113542	9588.15616593273	8176.33798932238	6023.23377092422	4781.26930662167
CYFIP2	-1.42593471061264	5.00987558127957	31.4257601275795	2.07213407960841e-08	9.78634190603499e-07	3072.22940234419	4043.20090213035	1392.04412260116	639.867729117541	1043.64836722618	599.050037993657
DLX3	-1.77774708075776	1.8641305092058	31.3043022480189	2.20590265666904e-08	1.0388085104504e-06	220.07939502819	267.141800623033	72.3634427617564	183.62401381366	57.7700094381097	185.179319177093
PDE4A	-1.92925452443421	0.769504793816889	31.2557920490351	2.26171687492644e-08	1.0620320532521e-06	128.297405173384	128.696049935184	34.2774202555688	45.0611076843338	27.4644307164784	36.4287185266413
SCN8A	1.64678367222621	2.44212490352737	31.1392001576681	2.4017187868885e-08	1.12132819132986e-06	177.642561009301	160.87006241898	478.931733015309	92.3752707528844	482.048111540948	166.964959913773
POU2F3	1.49128685562362	2.26325000474658	31.1223492645997	2.42265882935508e-08	1.12788227722197e-06	128.297405173384	131.620960160983	316.113986801357	225.305538421669	343.778908623505	229.703308487433
IDH1	1.28086508005528	7.74406028452715	31.1040847389404	2.44556214647508e-08	1.13531054078265e-06	4438.10331588237	4540.43564051629	10744.0669489955	5347.62695443832	9192.06084600479	7998.12753429369
SPTA1	4.59315715367485	0.242761204450629	31.0069559378346	2.57105346714601e-08	1.18682442674104e-06	1.97380623343668	3.89988030106617	55.224732633972	28.1631923027087	76.7109961391292	66.7859839655091
HIP1	-1.4414980984117	4.61551971662286	30.9603358182148	2.63355842546571e-08	1.2122529079024e-06	1548.45099013107	1326.93427243776	660.792490482355	500.178295296106	335.255464608046	711.371920117468
KIF1A	-1.47324596180887	2.87033518057773	30.9512097209599	2.64597106339146e-08	1.2145453131146e-06	620.762060415836	612.281207267389	274.219362044551	205.028039963719	142.057400257647	209.465131528188
KCNK5	-2.4328568317588	5.77318932294956	30.7881870437726	2.87784420719681e-08	1.31359922317885e-06	2687.33718682404	1864.14278390963	560.816681403612	2308.25524113	240.550531102948	1319.52913774279
SMPDL3A	-1.04323417939603	5.01048631286021	30.7215062017826	2.97845527414563e-08	1.35573642436807e-06	2446.53282634476	1849.51823278063	1049.26992004547	644.373839885974	862.761944231441	720.479099749128
MAFA	-1.67297424698264	1.90311570201314	30.5889798302252	3.18899954999493e-08	1.4475400457352e-06	298.044741248939	282.741321827297	105.688712454671	101.387492289751	63.4523054484155	62.73834857366
CLSTN3	-1.78726358603327	2.73603565025891	30.5650780959905	3.22852957805435e-08	1.46142387354532e-06	544.770520428523	640.555339450119	198.99946759483	193.762763042636	120.275265551474	130.536241387131
C15orf39	1.50310570532054	5.25364011927249	30.4591180262062	3.40976898818676e-08	1.53919986287182e-06	786.561784024517	741.952227277839	2188.04199298048	1539.96335511211	1784.24094723604	1713.1616796001
EPHB4	-1.07405598087463	7.52426876392343	30.4422943935967	3.43946825220472e-08	1.54832922064125e-06	11452.0237663996	12826.7063102066	6301.33242364874	6124.93106199308	4363.05628657986	5202.22338737397
NCMAP	2.43967390395131	2.1840002914363	30.2023573565019	3.89236075525236e-08	1.74260457812545e-06	27.6332872681135	32.1740124837959	123.77957314511	379.639832240513	166.680682968972	544.406960203695
PHLDB2	-1.26779097512815	2.75652412884853	30.1750068582013	3.94764072844322e-08	1.76252451211723e-06	693.792891052993	678.579172385514	293.262373297645	31.5427753790337	230.132988417388	51.6073512460752
ABLIM1	-1.36611929083707	3.35726770120004	30.1134260791739	4.07500222627624e-08	1.81443082778147e-06	508.255105109945	473.83545657954	216.138177722615	139.689433821435	137.322153582392	214.524675767999
CPNE7	2.25225841281284	1.90337095887262	30.0933030007391	4.11750686932636e-08	1.82837444977343e-06	64.1487025866921	52.6483840643933	318.970438489321	297.403310716603	199.827409695756	245.893850054829
KITLG	-2.05222917220036	6.79291332689825	30.0510996096428	4.20809845925234e-08	1.86353758597947e-06	12090.5500829164	10899.1904714047	2786.94469689028	283.884978411303	2292.80644015842	931.96804897324
ZNF710	1.15819082760016	5.55880951687529	30.0266103722082	4.26157854078283e-08	1.88212040364682e-06	1323.43707951929	1627.22505561986	3402.98611092786	1670.64056739668	2644.16174346233	2167.50875233516
ZBTB46	1.55924381907912	4.55637245200668	29.9581615317507	4.41469767811392e-08	1.94448988566198e-06	656.290572617696	497.234738385937	1889.0667163069	1472.37169358561	1266.20496096316	1507.74418346377
CELF3	1.97957979506353	2.98679806287137	29.9043476916502	4.53893905394401e-08	1.99383879248653e-06	257.581713463487	219.368266934972	1105.4468032421	95.7548538292094	652.516991850124	83.9884343808675
CD9	-1.09503363122612	8.33500105486112	29.8036788199752	4.78083933172433e-08	2.0888688641633e-06	19573.2495138748	22177.644302088	10826.9040479465	9883.02744286652	7278.07413986677	7240.20780716996
DUSP4	2.72409635737705	5.22037223037898	29.7806412245171	4.83798896356674e-08	2.10820207076384e-06	676.028634952063	274.941561225165	3723.86085054249	1590.65710125698	2171.58412527189	1539.1133577506
EDN1	-1.34966482038273	3.54191857343436	29.7334659547634	4.95716205004136e-08	2.14867334375931e-06	607.932319898497	484.560127407472	227.563984474471	203.901512271611	167.627732304023	222.619946551697
KIAA0101	1.11572231641206	7.34274339631021	29.672006235962	5.11684314841255e-08	2.212019415032e-06	3203.48751686773	2846.9126197783	6970.69426919498	7647.99650172356	5125.43100129589	6655.32449304777
IL17RE	-1.27160495926655	4.05014547157682	29.4511659842425	5.73435296052972e-08	2.47242906934079e-06	1020.45782268676	1349.3585841689	490.357539767165	440.472327614363	407.231214071921	446.251801951356
LOC100129697	2.58018519780426	0.43878755121978	29.4307050404946	5.79521465448089e-08	2.49209480707558e-06	7.89522493374672	17.5494613547978	71.4112921991017	100.260964597643	68.1875521236704	137.619603322867
EGFR	2.37346625220521	1.13547756637086	29.4240748839474	5.8150747645351e-08	2.49407183011202e-06	31.5808997349869	39.9737730859283	169.482800152535	47.3141630685505	167.627732304023	118.393335211584
CYS1	2.25990012169499	0.336277707644107	29.319221805986	6.13837646148073e-08	2.6258431873575e-06	17.7642561009301	26.3241920321967	98.0715079534331	64.2120784501757	94.7049335050978	38.4525362225658
LCN2	3.9024040430731	2.63943067645746	29.3088442671402	6.17133787093299e-08	2.63305044775238e-06	20.7249654510851	35.0989227095955	349.439256494271	386.398998393163	402.495967396666	495.835335501507
REEP6	-1.32400629018038	4.20497199714858	29.1749395976004	6.61290206056397e-08	2.80679045640717e-06	913.872286081182	1192.38840205098	430.37205431992	683.802309109766	340.937760618352	553.514139835355
CFAP45	-1.78121941736663	0.561696782656291	29.1130786310309	6.8274525511194e-08	2.88287860821298e-06	86.8474742712139	93.5971272255881	31.4209685676048	47.3141630685505	17.0468880309176	52.6192600940375
PLA2R1	-1.39618294567881	2.4168408973543	29.0845237404599	6.92882795096957e-08	2.91814375120602e-06	414.499309021703	458.235935375275	174.243552965808	92.3752707528844	130.692808237035	79.9407989890184
PALLD	-1.4939243411111	4.28903639934367	29.0671397116633	6.99128180638645e-08	2.9368775320864e-06	1222.77296161402	964.245404438611	407.520440816207	323.313447635095	307.791033891568	500.894879741318
GGT1	-2.45348003022083	0.182781993514755	29.0537007044243	7.03994909104401e-08	2.94973866914744e-06	75.9915399873122	157.94515219318	29.5166674422954	19.1509707658419	10.4175426855608	23.2739035031319
ARHGDIB	3.10114507266347	1.54276704665191	29.013398760478	7.18794123185963e-08	2.99638131810761e-06	28.6201903848318	19.4994015053309	200.90376872014	225.305538421669	178.045274989584	208.453222680225
INPP5J	-1.29884784216676	3.32153172947089	28.9561479364042	7.40354641415715e-08	3.07840590213084e-06	918.806801664774	1109.51594565333	457.032270074251	171.232209200469	305.896935221466	106.250429036037
PRSS27	1.33782979161465	3.08864747960486	28.934156367259	7.48807834399988e-08	3.10565198526147e-06	236.856748012401	224.243117311305	557.960229715648	579.03523374369	504.777295582171	504.942515133167
LINC00885	-1.95111202859052	1.11953663232819	28.927308729816	7.51459645502165e-08	3.10876001700022e-06	92.7688929715239	149.170421515781	30.4688180049501	75.4773553712592	26.5173813814274	73.8693459012449
ABCA4	2.52301580846323	1.1174512958731	28.8639532187792	7.76445333463397e-08	3.20401343285994e-06	77.9653462207488	48.7485037633271	477.02743189	52.9468015290923	214.980199056572	57.6788043338487
GAD1	1.6398278922283	1.8658796579627	28.7809543954785	8.10441789186678e-08	3.3358763922165e-06	35.5285122018602	41.9237132364613	107.59301357998	131.803739976676	111.751821536015	110.298064427886
RBM24	-1.34596979778126	4.68491213486306	28.7521615873142	8.22580581042905e-08	3.37733398864877e-06	539.836004844932	625.93078832112	267.554308105968	1128.78074749256	159.104288288564	1451.07728797788
WISP2	3.73544830279181	3.6131650581361	28.6528648266997	8.65858015456696e-08	3.5433407626564e-06	56.2534776529454	29.2491022579963	667.457544420938	2203.48816576393	400.601868726564	862.146338463844
ST8SIA4	-1.44995689651345	5.55001902367061	28.6495313652421	8.67349798092258e-08	3.5433407626564e-06	4512.12104963625	3443.59430584143	1668.16778577102	453.990659919664	1044.59541656123	626.371576888638
RNF207	4.08207493310358	1.74641338312043	28.6300573945137	8.76116356720308e-08	3.57022877435575e-06	20.7249654510851	65.3229950428584	842.653247949401	104.767075366076	514.247788932681	187.203136873018
GALNT14	-1.66391773548166	3.45392804979397	28.587294722539	8.95679553678911e-08	3.64087054394704e-06	741.164240655473	1053.94265136313	247.559146290219	345.844001477262	263.279715144172	334.941828675508
SLC30A4	1.8666208459033	1.10028840008868	28.5387821127213	9.1840377176398e-08	3.72397916486233e-06	41.4499309021703	42.8986833117279	137.109681022275	57.4529122975257	142.057400257647	120.417152907509
AEBP1	-1.56595959934148	2.05559295570154	28.4140635639271	9.79511665473778e-08	3.95214817913753e-06	272.385260214262	281.766351752031	109.497314705289	94.6283261371011	64.3993547834665	44.5239893103394
TACC1	-1.34157634969904	5.33502567184619	28.399893036966	9.86707605925787e-08	3.97137659813628e-06	3696.9390752269	3546.94113381968	1422.51294060611	384.145943008946	1193.28216216423	702.264740485807
CENPK	1.22990817841431	5.46196882314804	28.3499972924091	1.01246945916129e-07	4.06505244033282e-06	897.094933096971	704.90336441771	1839.55488704886	1304.51906746147	1595.7781295609	2146.25866652795
MYO18A	1.81142125629704	5.77276797824119	28.3261735053795	1.0250066810362e-07	4.10530249382662e-06	1296.7906953679	1799.79475894204	5372.98562506042	2375.8469026565	4551.519104255	3812.87253912179
PREX1	-1.4859891326137	10.5646904316578	28.1176606576291	1.14159352575263e-07	4.53887586479894e-06	117196.718916536	169255.780036347	48473.9851447503	34125.9033770381	44444.0782446073	38559.7985604498
FAM46B	-2.11431114121003	2.3496939764681	28.0879273315	1.15926769179199e-07	4.59795955135264e-06	400.682665387646	413.387311913014	109.497314705289	108.146658442401	65.3464041185175	43.5120804623771
NAB2	-1.09216088305405	6.30329733804345	27.9896411494534	1.21966607159726e-07	4.81414571883354e-06	2406.06979855931	2605.1200411122	1199.70970894491	3432.52987785413	956.519828401488	2509.5339429464
C2orf48	2.87669972231681	0.269941531263176	27.8233776970097	1.32910379956369e-07	5.23346631052297e-06	9.8690311671834	24.3742518816636	152.34409002475	46.1876353764422	84.287390819537	47.5597158542262
IGFBP3	1.76378935523636	1.76718832236139	27.8015770631855	1.34416497732889e-07	5.28004805157003e-06	66.1225088201287	77.0226359460569	258.032802479421	76.6038830633675	190.356916345247	99.1670671003013
LOC100132249	1.8453191618827	0.679956169003184	27.7668553838151	1.36850672106534e-07	5.3627741795992e-06	38.4892215520152	39.9737730859283	133.301078771657	27.0366646106003	124.063462891678	58.690713181811
CMAHP	2.50417386793362	0.151661362741555	27.7607829055162	1.37280901311375e-07	5.36387928099088e-06	24.6725779179585	16.5744912795312	138.06183158493	21.4040261500586	81.4462428143841	33.3929919827545
SMOC2	-1.28184620554561	2.45745229345334	27.7572002258804	1.37535366179253e-07	5.36387928099088e-06	539.836004844932	593.756775837325	253.272049666148	189.256652274202	177.098225654533	138.631512170829
KALRN	-1.68032028143512	2.1093166643288	27.6137908311999	1.4811894796087e-07	5.74919650505598e-06	360.219637602194	369.51365852602	122.827422582455	111.526241518726	87.12853882469	78.9288901410562
PRRT4	-3.01583200002767	0.239097587565037	27.596426279453	1.49454642721072e-07	5.78729458934844e-06	152.969983091343	134.545870386783	23.8037640663672	21.4040261500586	9.47049335050978	14.1667238714716
RGAG4	-1.85644576455548	0.410898034446195	27.5836537105695	1.50444817559366e-07	5.81186468968698e-06	174.681851659146	149.170421515781	50.4639798206986	13.5183323053002	32.1996773917333	18.2143592633207
SH2D6	2.39753869927115	-0.136590870592746	27.4983391456003	1.57229468095521e-07	6.05963853337006e-06	14.8035467507751	20.4743715805974	76.1720450123752	20.2774984579502	91.8637854999449	29.3453565909055
RAB31	-1.02534622642602	4.71492452312529	27.3526079343093	1.69535644138411e-07	6.47285504875181e-06	1392.52029768958	1288.91043950237	602.711306160419	669.157449112358	592.852883741912	739.705367860411
HCAR2	1.7007714339335	1.08012221818136	27.3087645561948	1.73423543926784e-07	6.59049797978505e-06	58.227283886382	58.4982045159926	172.339251840499	24.7836092263836	172.362978979278	38.4525362225658
RMND1	-1.25061721019869	6.51528189906297	27.298292265968	1.74365340314042e-07	6.61091421362359e-06	5769.43562033541	5454.95757111631	2691.72964062481	2595.51980261763	1697.11240841135	2107.80613030538
HOXC4	2.33909178517971	1.43008544582217	27.2884036895053	1.75259346867912e-07	6.62942821103831e-06	48.3582527191986	28.2741321827297	246.606995727565	227.558593805886	120.275265551474	200.357951896527
SIX1	1.53679068542364	4.2511692574002	27.2028452964072	1.83188883236864e-07	6.91337076437318e-06	463.84446485762	519.659050117067	1203.51831119553	588.047455280557	1361.85694380331	783.217448322788
LINC00284	3.74958577269441	1.24483583472922	27.0148705541342	2.01896244426016e-07	7.6018122814874e-06	8.88212805046506	9.74970075266543	94.2629057028143	162.219987663602	131.639857572086	394.644450705281
TIMP3	-1.12780012875806	6.70684423302587	26.8615568025652	2.18563445189173e-07	8.19161756384466e-06	12483.3375233703	15601.4711444152	7343.93728975562	1500.53488588832	4603.6068176828	1154.58799552494
HOXA4	1.5494812996474	2.00383722710297	26.8239957578426	2.22852939429142e-07	8.33327204396249e-06	70.0701212870021	106.271738204053	255.176350791457	150.954710742518	216.874297726674	82.9765255329052
ZNF239	-1.11761257136148	4.53597063656299	26.7884117215621	2.26994467546801e-07	8.46875934744812e-06	1053.02562553847	1137.79007783606	570.338187030159	714.218556796691	366.508092664728	828.75334648109
SLC39A6	-1.40995563141793	9.19653215457448	26.6973002536738	2.37953755631326e-07	8.85740847556151e-06	27855.3404693751	29456.7708840281	10366.0631756216	9922.45591209031	9285.81873017484	17438.2251769336
CACNG4	-1.24203769768525	7.53422951052804	26.6694835808325	2.41404188438561e-07	8.96542237107847e-06	11674.0769676612	10716.8710673298	5770.98456025008	7347.21360793063	3115.79231231772	5658.59427780495
CDKN2D	1.23733171034405	4.18623992194776	26.6145547106015	2.4836565826677e-07	9.1705841980601e-06	507.268201993227	492.359888009604	1305.39842139958	1400.27392129067	878.861782927308	805.479442977958
ITPKA	1.43468063303052	2.59214278706848	26.6126393061916	2.4861200659327e-07	9.1705841980601e-06	107.572439722299	79.9475461718565	266.602157543313	321.060392250879	200.774459030807	274.227297797772
BRINP2	-2.17653493341059	2.69422907602475	26.4457361944797	2.71046106428322e-07	9.97559555212885e-06	33.5547059684235	50.6984439138602	13.3301078771657	207.281095347936	3.78819734020391	321.787013651998
SYTL4	1.04236083400841	3.52423053383962	26.4361384685572	2.7239619992893e-07	1.00027557371655e-05	238.830554245838	206.693655956507	452.271517260978	561.010790669956	387.34317803585	691.133743158223
PADI2	1.59379771806001	3.89296928249473	26.2875743137404	2.94175282186413e-07	1.0754179611204e-05	226.987716845218	256.417129795101	666.505393858283	476.52121376183	656.305189190328	667.859839655091
BAIAP2L1	1.06775069327594	5.63467007076594	26.2806430579335	2.95232961276988e-07	1.07687540630073e-05	1493.18441559485	1254.78648686804	2926.91082960052	2776.89076104707	2360.04694294704	2368.87861307965
SERPINA5	2.78097473295558	3.65199171199658	26.1342602208562	3.18482629912751e-07	1.15909235086955e-05	55.266574536227	29.2491022579963	345.630654243652	2082.94970270833	199.827409695756	806.49135182592
SLC22A17	-1.34460999733617	3.17516095152141	26.0751792903205	3.28378342532271e-07	1.19245122118219e-05	620.762060415836	847.248995406626	286.597319359062	197.142346118961	241.497580437999	172.024504153584
SMYD3	-1.20759620916476	4.13137438256233	26.0515010938681	3.32430291606695e-07	1.20448855768182e-05	1132.96477799265	997.394386997673	513.209153270878	458.496770688097	341.884809953403	335.95373752347
DEF6	1.10758428845092	4.79105086292088	26.0336992035598	3.35509625595387e-07	1.21295636987925e-05	521.084845627283	657.12983072965	1338.72369109249	3230.88142096674	998.189999143731	2543.93884377712
FLT1	2.78328853393037	0.608215541415414	25.8597277470661	3.67149716253008e-07	1.3231214310368e-05	14.8035467507751	11.6996409031985	74.2677438870658	36.0488861474671	90.9167361648939	87.0241609247542
ZNF485	-1.22197371867449	4.37778393145699	25.8573555531991	3.67601205367301e-07	1.3231214310368e-05	1020.45782268676	871.623247288289	454.175818386287	682.675781417658	298.320540541058	600.061946841619
RBM20	3.28117892643489	-0.211920557683136	25.8432066208608	3.70305692157838e-07	1.32992644297829e-05	2.96070935015502	5.84982045159926	33.3252696929141	64.2120784501757	45.4583680824469	106.250429036037
CCDC170	-1.25489577109666	5.03388537901637	25.7174469089213	3.95237741725521e-07	1.41635524945981e-05	2470.218501146	2450.09979914482	1214.94411794738	394.284692237921	710.287001288233	687.086107766374
LINGO1	1.21092814549128	2.77104503002345	25.6962521415746	3.99602347705997e-07	1.4267868472291e-05	194.419913993513	142.345630988915	361.817213808782	370.627610703646	347.567105963709	303.572654388678
GDF15	2.53092926807644	8.42911402805988	25.694839447327	3.99894973398769e-07	1.4267868472291e-05	5480.27300713694	2570.99608847787	28747.3297876704	26775.3101860312	15134.7954234497	19078.5294194804
ERI1	1.33106596795048	4.84872093344192	25.5420660941843	4.32842225408788e-07	1.53762495769674e-05	660.238185084569	528.433780794466	1437.74734960858	816.732576778551	1290.82824367448	1248.69551838543
SEPT6	1.29728045550913	2.22369807969229	25.498843303892	4.42648216372947e-07	1.56904869929508e-05	85.8605711544955	133.570900311516	286.597319359062	200.521929195286	210.244952381317	190.238863416905
ANKRD13A	1.21177736532805	6.13187459233587	25.4867705847751	4.45426741674126e-07	1.57548017006426e-05	1794.18986619394	1696.44793096378	4113.29043066826	1555.73474280163	3305.20217932791	2650.18927281316
PGM1	-1.43575915912067	2.70958264237131	25.4273129361357	4.59368089762082e-07	1.62128163170673e-05	364.167250069067	370.488628601286	148.535487774132	241.076926111186	102.281328185506	143.691056410641
RHOB	-1.18411339915477	8.7923429965283	25.3140051670366	4.87158707101871e-07	1.71196998553799e-05	30489.3848878964	26552.335029809	13986.1396148347	15684.6450572245	9310.44201288616	11796.833349544
HCAR3	1.52387567902294	1.17430460999572	25.2735939634742	4.97472871097764e-07	1.74072894788192e-05	67.1094119368471	71.1728154944576	199.951618157485	31.5427753790337	164.78658429887	30.3572654388678
LYPD3	-1.08123502772522	6.37892449760397	25.2373243907158	5.06916263627604e-07	1.76998262049972e-05	6494.80941112339	8635.30995663577	3695.29633366285	1012.7483952054	2868.61243586941	856.074885376071
NPPC	2.28307767260813	0.307173357033561	25.2249062185355	5.10190674702169e-07	1.77694744624101e-05	23.6856748012402	14.6245511289981	94.2629057028143	83.3630492160176	77.6580454741802	56.6668954858865
ZNF91	1.70901127332291	5.89497171930424	25.1409656336267	5.32887147956006e-07	1.84881292669832e-05	1349.09656055397	1273.3109182981	4000.93666427501	1409.28614282754	3790.09143887401	4035.49248567349
CYP2S1	1.99406381984527	0.719976943415694	25.0996629384573	5.44423735153745e-07	1.88483649494647e-05	28.6201903848318	26.3241920321967	126.636024833074	41.6815246080088	77.6580454741802	51.6073512460752
SULT2B1	-2.03835269326716	5.23277199209215	25.0849261940458	5.48600307030517e-07	1.89315489779697e-05	2146.51427886239	2292.15464695164	634.132274728024	1251.57226593237	374.084487345136	454.347072735054
ATP7B	-1.85931337865278	2.58879264856855	25.0830177856437	5.49143517260733e-07	1.89315489779697e-05	630.631091583019	710.75318486931	229.46828559978	102.51401998186	117.434117546321	67.7978928134713
IGSF9	-1.10438205892116	3.9112108146984	25.0716240322498	5.52397879585325e-07	1.90036500006396e-05	609.906126131934	734.152466675707	358.960762120818	517.076210677731	221.609544401929	495.835335501507
SLCO3A1	-1.76770577866568	1.66538367353309	25.04315992241	5.60612739862034e-07	1.92457411388351e-05	217.118685678035	223.268147236038	73.3155933244111	61.959023065959	46.4054174174979	32.3810831347923
OGDHL	-1.82286530119438	1.60776642340352	24.8739574254274	6.12036690584374e-07	2.09670682617175e-05	169.747336075554	211.56850633284	61.8897865725548	60.8324953738507	37.8819734020391	41.4882627664526
ZNF185	-1.07196403486083	4.46521669798421	24.8379289398736	6.23583123562886e-07	2.12734276036349e-05	1187.24444941216	1433.20601064182	635.084425290678	413.435663003763	507.618443587324	372.382456050111
CRLF1	-1.8570194125551	1.32975877051421	24.7973439832977	6.36851621029432e-07	2.16808173734207e-05	161.852111141808	198.893895354375	44.7510764447704	58.579439989634	45.4583680824469	51.6073512460752
LINC00475	2.38048897351502	-0.869077032162853	24.7435505048141	6.54875684403944e-07	2.22480739269124e-05	7.89522493374672	8.77473067739888	51.4161303833533	36.0488861474671	30.3055787216313	41.4882627664526
FANCA	1.07944970137686	5.20949810844817	24.7245384548957	6.61367463035921e-07	2.2422003554917e-05	998.74595411896	1169.96409031985	2408.94092351637	1728.0934796942	1808.86422994737	1899.35290762516
CLCN4	-2.03640072305684	0.574441066178335	24.6687550260562	6.80789861631142e-07	2.30326855671107e-05	82.8998618043405	128.696049935184	21.8994629410579	9.01222153686677	24.6232827113254	15.1786327194339
FAR2	1.1394565183	4.57169279522617	24.6453518387385	6.89107615299506e-07	2.32659246727464e-05	598.063288731314	672.729351933914	1321.58498096471	567.769956822607	1224.53479022091	827.741437633128
FAM110B	-1.30915912433845	1.58798855154923	24.5009418446882	7.42735216959957e-07	2.50248168666859e-05	236.856748012401	283.716291902564	102.832260766707	38.3019415316838	89.0226374947919	27.321538894981
AKR1C2	-1.49907909824424	6.21414029107484	24.4350163958318	7.68589429818186e-07	2.57367210505307e-05	7108.6631497222	4901.17456836491	2639.3613596788	1628.95904278867	1363.75104247341	1076.67101423184
RELT	1.09209909474507	3.54714084697707	24.4142435060613	7.76921522703312e-07	2.59625247494782e-05	289.162613198473	261.291980171433	686.500555674031	652.259533730733	408.178263406971	500.894879741318
CTNND2	-1.78951516183678	2.90745775407586	24.396411515225	7.84146219212792e-07	2.60972166357561e-05	676.028634952063	934.996302180614	255.176350791457	114.905824595051	175.204126984431	85.0003432288297
LRG1	1.52797380249369	3.19143273380867	24.3411763083742	8.06955294264547e-07	2.6801740779628e-05	74.0177337538755	53.6233541396599	159.961294525988	666.904393728141	173.310028314329	717.443373205241
ZMIZ1	1.38642106479958	6.84687362821835	24.3353739007508	8.09389651331615e-07	2.68280655018457e-05	3397.90743086124	3919.3797025715	9827.14595715905	3598.12944859406	7730.76372202113	6228.2989592077
GOLM1	1.18117808195141	6.14236039926586	24.2707990858177	8.36983663623093e-07	2.76306061560909e-05	2119.86789471099	2179.05811822072	4809.31249196884	3126.11434560066	4100.72362077073	3713.70547202149
AMZ1	-1.69771819800579	3.62874026192115	24.2614077938837	8.41074559331447e-07	2.7709676157329e-05	372.062475002814	340.264556268023	117.114519206527	705.206335259825	85.234440154588	623.335850344751
SIPA1	1.66041721653534	0.620841602177733	24.163580753087	8.8489936307812e-07	2.90948500846269e-05	27.6332872681135	28.2741321827297	88.5500023268862	110.399713826618	73.8698481339763	96.1313405564146
EPDR1	1.83860086878034	2.64273148380964	24.1244156067177	9.03080045654695e-07	2.9573609270628e-05	96.7165054383973	87.7473067739888	282.788717108443	192.636235350527	312.526280566823	288.394021669244
ELMSAN1	1.33482121336499	6.46888322723731	23.9375204642549	9.95132636917173e-07	3.23933514339911e-05	2629.10990293766	3075.05561739068	7727.65396650546	3096.82462560584	5548.76205406368	5304.42618101816
MYRIP	-3.14081687644812	0.998439913900043	23.9120202591695	1.00840154478821e-06	3.27600191717377e-05	142.114048807441	181.344433999577	11.4258067518563	20.2774984579502	20.8350853711215	41.4882627664526
SHANK2	-1.13361618702015	4.94141680180716	23.8335960910625	1.0503314715486e-06	3.39870625278725e-05	2456.40185751195	2699.69213841306	1226.36992469924	545.23940298044	934.737693695315	844.943888048486
HIST2H2BE	-1.08363602588013	6.58343298345809	23.7320782906695	1.10721594536068e-06	3.56864216235481e-05	8252.48386199875	8920.0012186136	4079.01301041269	2236.15746883507	3342.1371033949	1720.24504153584
CD83	-1.2789207766572	2.09850614917927	23.6875194255044	1.13315013216665e-06	3.64057191839807e-05	244.751972946148	152.095331741581	89.5021528895409	92.3752707528844	61.5582067783136	75.8931635971694
MAGED1	-1.15558078334823	5.74888354654156	23.6860955870115	1.13398880513103e-06	3.64057191839807e-05	3345.60156567517	3984.70269761436	1705.30165771455	1588.40404587277	1317.34562505591	1175.83808133214
ARL4A	-1.21179804206094	3.63983405379312	23.6654018979614	1.14624836045872e-06	3.67271459965802e-05	637.539413400047	559.632823202995	266.602157543313	166.726098432035	208.350853711215	198.334134200603
BIN1	2.80248481657732	0.799356848369268	23.5891863039235	1.19255825902736e-06	3.79875136662107e-05	31.5808997349869	5.84982045159926	179.956456341736	101.387492289751	71.0287001288233	65.7740751175468
PITPNM2	1.65136335910897	2.6719018487168	23.4304323949613	1.29513385065208e-06	4.10150818866389e-05	157.904498674934	154.045271892114	532.252164523972	292.89719994817	374.084487345136	393.632541857319
GBP3	1.29750258927934	5.76438722383343	23.4001739743005	1.31566638061024e-06	4.15044485049264e-05	1532.66054026358	1790.04505818937	3470.58880087634	1765.26889353378	3873.4317803585	3066.08380932564
TNFRSF11B	-5.41254320299214	4.95305943392169	23.3781748260286	1.33079907237291e-06	4.19009395792788e-05	4664.10412961087	1465.38002312561	119.018820331836	12.3918046131918	22.7291840412235	6.07145308777355
FRMD3	2.26867695313821	4.6738148100936	23.2497961343832	1.42265527575319e-06	4.47069420405441e-05	505.29439575979	435.811623644145	1720.53606671702	583.541344512123	2319.32382153985	1808.28111130856
ACOXL	1.90062693454052	0.660092401689571	23.2348522637675	1.43375284636193e-06	4.49692039585419e-05	28.6201903848318	38.9988030106617	116.162368643872	27.0366646106003	113.645920206117	37.4406273746036
STEAP4	3.96499316365101	1.17059464125969	23.2187223032762	1.44582868519723e-06	4.52163345183547e-05	8.88212805046506	21.4493416558639	176.147854091118	67.5916615265008	247.179876448305	172.024504153584
SLC22A20	1.95591742316904	0.233853447788004	23.2169440674985	1.44716620482832e-06	4.52163345183547e-05	34.5416090851419	29.2491022579963	121.8752720198	23.6570815342753	105.122476190659	42.5001716144149
SAMD11	-1.44604826596972	3.53865751262142	23.1702814915046	1.48271102380076e-06	4.6238513053298e-05	955.322216983353	1026.64348925567	413.233344192135	250.089147648053	262.332665809121	233.750943879282
CASP9	1.23100775232953	3.29720020751182	23.153022742421	1.4960784326624e-06	4.6566509844069e-05	315.808997349869	287.61617220363	765.529052374371	458.496770688097	543.606318319261	357.203823330677
PCP4	2.92404582942921	2.60747731428396	23.1335277264357	1.51132333916305e-06	4.6862494658944e-05	18.7511592176484	14.6245511289981	141.870433835549	622.969813735916	94.7049335050978	229.703308487433
RAB32	-1.68576064845832	3.51730976327468	23.0149523650606	1.6074630325142e-06	4.97491541937777e-05	778.66655909077	510.884319439668	260.889254167385	275.999284566545	118.381166881372	156.84587143415
CLK1	1.38190793258721	6.11898402990689	23.0004815896205	1.6196082103839e-06	5.00302793305923e-05	1359.95249483787	1868.0426642107	4324.6678555776	2178.70455653754	3392.3307181526	3499.18079625349
PGM2L1	2.27437487976901	2.1714030814294	22.934016126128	1.67658509936143e-06	5.15952487922131e-05	65.1356057034104	58.4982045159926	253.272049666148	107.020130750293	286.008899185395	321.787013651998
IL36RN	2.55261250769903	-0.38459016001231	22.8540910752143	1.74776914296979e-06	5.35840442125128e-05	8.88212805046506	6.8247905268658	39.990323631497	73.2242999870425	44.511318747396	83.9884343808675
PLD6	-1.0432715092313	3.33272404567868	22.7829294994186	1.8136957121054e-06	5.5501126650776e-05	525.032458094157	603.50647658999	302.783878924191	288.391089179737	203.61560703596	313.6917428683
RHOBTB2	-1.08924733272702	4.34176671261064	22.7780643768709	1.81829298530056e-06	5.55378049958811e-05	1724.11974490694	1789.07008811411	944.533358153452	435.96621684593	590.95878507181	340.001372915319
BCL2L14	2.47145558514331	2.79785910280678	22.7720089993462	1.82403131569343e-06	5.56091338241536e-05	95.7296023216789	127.721079859917	455.127968948942	135.183323053002	644.940597169716	315.715560564225
ACP5	-1.77073535655832	0.741777171013232	22.5599725399011	2.03684443690221e-06	6.15232438880205e-05	109.546245955736	112.121558655652	36.1817213808782	91.2487430607761	23.6762333762744	65.7740751175468
FRMD5	-1.68082672466938	2.12835942896296	22.5311561997857	2.06762774896702e-06	6.2337832187952e-05	385.879118636871	245.692458967169	114.258067518563	95.7548538292094	69.1346014587214	96.1313405564146
KREMEN1	-1.07054067758742	3.92950245292847	22.4977028733571	2.10395045429222e-06	6.3199732304392e-05	1111.25290942485	1271.36097814757	646.510232042534	455.117187611772	407.231214071921	379.465817985847
MARC2	-1.1831287566996	2.99100172812121	22.467848965038	2.13690519882853e-06	6.40718676221228e-05	380.944603053279	472.860486504273	176.147854091118	166.726098432035	165.733633633921	163.929233369886
NGFR	-2.12546017822999	0.0400843666926126	22.4517391124467	2.15490292854455e-06	6.44931662185832e-05	59.2141870031004	97.4970075266543	22.8516135037126	23.6570815342753	10.4175426855608	29.3453565909055
SERHL2	1.75362729190683	3.2626009282766	22.4340217653664	2.17487216454958e-06	6.49718209157306e-05	364.167250069067	418.262162289347	1504.39788899441	96.8813815213178	948.94343372108	47.5597158542262
FAM20C	-1.28765905908757	5.10214951731562	22.3977519340824	2.21633282091293e-06	6.60895887345588e-05	3561.73334823649	2975.60866971349	1490.11563055459	690.561475262416	994.401801803527	635.478756520298
PCDH19	-2.21045451113742	1.9738247134618	22.392210344725	2.22273696128234e-06	6.61025932895802e-05	129.284308290102	204.743715805974	34.2774202555688	10.1387492289751	31.2526280566823	26.3096300470187
METTL18	1.17954500997581	4.76975128266545	22.3903773635634	2.22485932986164e-06	6.61025932895802e-05	685.897666119246	497.234738385937	1446.31670467247	1111.88283211094	1032.28377520557	1061.49238151241
OGFRL1	-1.12298777217824	4.30410487826793	22.377243680745	2.24012612004626e-06	6.64353918832593e-05	1054.01252865519	1290.8603796529	514.161303833533	328.946086095637	465.948272845081	416.906445360451
ACKR3	-1.6728082809786	8.77872607847254	22.3648432045875	2.25463706545028e-06	6.66239137188482e-05	33279.3599988591	31341.3880395183	12298.9288178106	12873.9584654142	6716.47388418154	7874.6746548423
PRDM1	2.52147899705018	-0.146087051990849	22.3189038351263	2.3092215945757e-06	6.81137004999306e-05	6.90832181702838	9.74970075266543	57.1290337592814	78.8569384475842	33.1467267267842	43.5120804623771
IRX5	-1.20402648091461	5.90695563167441	22.2788733302652	2.35786515280314e-06	6.94231972287498e-05	4175.58708683529	3535.24149291648	1921.43983543716	2223.76566422188	1196.12331016939	1780.95957241358
RORC	-1.49824196480247	4.45934655750606	22.2444310515971	2.40054007857262e-06	7.05525637121495e-05	1875.11592176485	2003.56350467275	767.43335349968	496.798712219781	505.724344917222	352.144279090866
FHL1	-2.30501103448834	1.72958257955666	22.190016766819	2.4695456097957e-06	7.24503497480638e-05	68.0963150535654	163.794972644779	17.1387101277844	95.7548538292094	24.6232827113254	86.012252076792
TM7SF2	-1.15376726244746	5.74299462506176	22.1703631442002	2.49495562417892e-06	7.30646413166806e-05	3408.76336514514	3976.90293701223	1793.85166004144	1864.40333043931	1270.94020763841	1144.46890704531
NR2F2	2.28170492577038	4.25594930774718	22.1578237798878	2.51130456553882e-06	7.34118567181929e-05	244.751972946148	333.439765741158	1107.3511043674	442.72538299858	1401.63301587545	915.777507405844
SIRPA	-1.90825268160592	0.246346106302003	22.1453762340042	2.5276400942624e-06	7.3757440679182e-05	78.9522493374672	54.5983242149264	25.7080651916766	40.5549969159005	7.57639468040782	29.3453565909055
PXDN	-1.02060946970901	5.19987466381037	21.9907473277375	2.73968046523379e-06	7.96603531715042e-05	2796.88343277977	2643.1438740476	1525.34520137281	787.442856783734	967.884420422099	754.884000579845
NXPH3	-1.78122861168527	2.53892491643484	21.9572011791895	2.78798813958253e-06	8.09209843497657e-05	89.8081836213689	77.9976060213234	24.7559146290219	183.62401381366	19.8880360360705	160.893506825999
NPTXR	-1.19240301863554	3.66742118758688	21.9526787093079	2.79456570369211e-06	8.09680818511218e-05	909.924673614309	1101.71618505119	485.596786953892	360.488861474671	328.626119262689	298.513110148866
KRT81	-2.08341040311061	2.94739926260453	21.931533374	2.8255270558706e-06	8.1590138163622e-05	1349.09656055397	1040.2930703094	320.87473961463	90.1222153686677	203.61560703596	32.3810831347923
MUCL1	1.73206745013537	3.2952652597438	21.9178208855381	2.84578883252324e-06	8.20159352949951e-05	201.328235810541	272.991621074632	555.103778027684	297.403310716603	838.138661520116	366.311002962338
LOC553103	1.91250370173544	1.67652787923259	21.8524076115166	2.94446916721518e-06	8.41746532363059e-05	44.4106402523253	79.9475461718565	242.798393476946	127.297629208243	187.515768340094	200.357951896527
HCAR1	1.73949095053908	3.25910190126772	21.8511186984793	2.94644768687149e-06	8.41746532363059e-05	267.45074463067	352.939167246488	988.332284035568	181.370958429444	896.855720293276	370.358638354187
LOC105377975	2.45807113808445	1.23240110214251	21.8242056664511	2.98806606272922e-06	8.5214637925058e-05	34.5416090851419	28.2741321827297	139.013982147585	56.3263846054173	171.415929644227	158.869689130075
TPK1	-1.58728731377574	2.65821128926577	21.8155609799706	3.00155898475772e-06	8.54503055225189e-05	403.643374737801	568.407553880394	144.726885523513	68.7181892186091	147.739696267953	91.0717963166033
XRCC2	1.41969442203913	3.69773745344489	21.7970884825607	3.03059672974627e-06	8.6126923757885e-05	233.896038662246	188.169224526443	576.051090406087	309.795115329795	461.213026169826	664.824113111204
THBD	-1.03259624973136	3.14746576499316	21.7514633481807	3.10353051676311e-06	8.78939205795944e-05	410.551696554829	359.763957773354	221.851081098543	184.750541505769	128.798709566933	185.179319177093
CRISP3	-1.05166338996815	4.80786748842618	21.7170346639584	3.15972993967392e-06	8.93307040557293e-05	2298.49735883701	2265.83045491945	960.719917718582	280.505395334978	1026.60147919526	283.334477429432
DUSP2	-1.30000817469216	2.61904204266686	21.6472491129663	3.2767961074258e-06	9.21620054930206e-05	257.581713463487	230.092937762904	111.401615830599	316.554281482445	71.9757494638743	212.500858072074
FADS1	-1.10560657299833	5.8716442365418	21.617823890721	3.32745256113484e-06	9.34259489716571e-05	3030.77947144202	2470.57417072542	1556.76616994042	2339.79801650904	842.87390819537	1859.88846255463
KREMEN2	-2.20833864946925	4.24572603016603	21.5898396866349	3.37635708762204e-06	9.46364514045142e-05	1196.12657746263	813.125042772297	267.554308105968	505.810933756647	141.110350922596	265.120118166112
C8orf46	-2.10201645768336	2.00253008383244	21.5317097322112	3.48026100694689e-06	9.72796419358952e-05	36.5154153185786	38.9988030106617	12.377957314511	201.648456887394	3.78819734020391	136.607694474905
STX1A	1.54293998569895	3.66367925853096	21.519218774601	3.50300334653054e-06	9.76835796683541e-05	335.547059684235	399.737730859283	1304.44627083693	715.3450844888	704.604705277928	579.823769882374
KCNMB4	-1.49883329643117	2.46080251772637	21.5077177067418	3.52407523228444e-06	9.79369275012925e-05	301.992353715812	284.69126197783	125.683874270419	144.195544589868	68.1875521236704	63.7502574216223
RBMS2	1.25115116403267	2.4112704883929	21.4988819092077	3.5403502485102e-06	9.82221789658832e-05	133.231920756976	126.746109784651	263.745705855349	238.823870726969	294.532343200854	269.167753557961
MUC3A	1.45370471836046	2.55500138681172	21.479325378375	3.57664092536605e-06	9.90608294261129e-05	186.524689059766	204.743715805974	516.065604958842	148.701655358302	461.213026169826	193.274589960791
CACNA1H	-1.23481332745346	5.94600277074507	21.4689465629487	3.59605207078675e-06	9.94299270536824e-05	4291.05475149134	4405.88977012951	2112.82209853076	1252.69879362448	1324.92201973632	1310.42195811112
ZGRF1	1.40606932594992	4.47884655331377	21.4468695784824	3.63769420871908e-06	0.000100411420717362	490.490849009015	540.133421697665	1225.41777413659	542.986347596223	1245.36987559204	1233.51688566599
LIMK2	-1.00231408387429	5.34587565120474	21.4130155868453	3.70249230423109e-06	0.000102027701085059	2944.91890028753	3990.55251806596	1764.33499259914	1064.56866904239	1408.2623612208	1044.28993109705
ASIC1	-1.84706099798652	1.23263368383461	21.3823133722567	3.76225875530589e-06	0.000103152802551097	204.288945160696	148.195451440514	70.4591416364471	43.9345799922255	22.7291840412235	60.7145308777355
TMCC3	-1.56152422512913	1.07642799948255	21.369562955563	3.78736297146461e-06	0.000103667166359637	178.629464126019	145.270541214715	62.8419371352095	66.4651338343924	38.8290227370901	92.0837051645655
C17orf58	-1.25007293861759	5.03270023487674	21.3555196825496	3.81520725332515e-06	0.000104254685161515	2422.84715154352	2161.50865686593	1212.08766625942	831.377436775959	604.217475762524	674.943201590826
ZNF530	1.10090765664296	1.69177917859978	21.2615202049019	4.00694893703047e-06	0.000108586322686592	86.8474742712139	81.8974863223896	184.71720915501	93.5017984449927	147.739696267953	118.393335211584
LOC100630923	1.2438924427029	1.85444732051361	21.1367573373537	4.27646170173118e-06	0.000115316271729355	101.651021021989	157.94515219318	351.343557619581	99.1344369055345	219.715445731827	131.548150235094
PACSIN1	-1.051465154349	3.99417382894362	20.9887803941591	4.61980879255256e-06	0.000124164959669575	1170.46709642795	1513.15355681367	682.691953423413	444.978438382797	508.565492922375	404.763539184903
SMAD6	1.10073915937805	3.02494655445918	20.948280835676	4.71851079511249e-06	0.000126609499019595	292.123322548628	273.966591149898	593.189800533872	263.607479953353	516.141887602783	362.263367570489
KLHDC7B	-2.76129937466298	1.39450317812981	20.9161408592068	4.79834360013045e-06	0.000128120478381914	319.756609816742	212.543476408106	46.6553775700798	38.3019415316838	26.5173813814274	15.1786327194339
ANKRD30B	-1.87172320282571	0.35838484242364	20.901979708721	4.83394750197047e-06	0.000128860580961989	115.467664656046	105.296768128787	22.8516135037126	4.50611076843338	31.2526280566823	10.1190884796226
C21orf58	1.01981084958557	4.13562504854725	20.8759705701274	4.90003168489725e-06	0.000130409475183886	504.307492643071	584.007075084659	1164.48013812669	675.916615265008	867.497190906696	691.133743158223
PCDH9	-3.29122161414098	1.69004608988689	20.7768663349352	5.16025408881021e-06	0.000136446136027909	359.232734485476	364.638808149687	31.4209685676048	15.7713876895168	35.0408253968862	29.3453565909055
TMPO-AS1	1.11486674006702	4.16289265435878	20.7367234639483	5.26956553706494e-06	0.000138961289901082	437.198080706224	450.436174773143	889.30862551948	592.55356604899	856.132598886084	725.538643988939
CBR3-AS1	1.57756588094006	2.64943036550038	20.7257150185401	5.29994619548293e-06	0.000139462835395147	155.930692441498	221.318207085505	565.577434216886	234.317759958536	465.00122351003	365.299094114375
OVOL2	1.05445222589935	3.38299864622157	20.6508165303755	5.51136774426005e-06	0.000144560610447758	146.061661274314	137.470780612583	288.501620484371	937.271039834144	250.021024453458	820.658075697392
PCDH8	2.09478070010083	-0.17962201742587	20.5977822093275	5.66617161657606e-06	0.000147908802534296	13.8166436340568	16.5744912795312	87.5978517642315	23.6570815342753	35.9878747319372	37.4406273746036
TMEM150C	-1.02882371463025	5.66233518729199	20.5560646879858	5.79100331564679e-06	0.000150446399333838	3960.4422073907	5562.20427939563	2220.41511211074	644.373839885974	2022.89737966889	674.943201590826
NAV1	1.275777078491	2.65029288175952	20.4435601402306	6.14158623120416e-06	0.000159048590497793	188.498495293203	209.618566182307	524.634960022734	179.117903045227	366.508092664728	244.881941206867
TTC32	1.13779276438554	3.88402288636939	20.394771921901	6.30016767165344e-06	0.000162383343726323	358.245831368757	394.86288048295	885.500023268862	376.260249164188	643.046498499614	553.514139835355
NTSR1	-1.62554997827922	0.267796164993595	20.3714777061765	6.3773265978434e-06	0.000163855179143646	131.258114523539	99.4469476771874	37.1338719435329	39.4284692237921	31.2526280566823	33.3929919827545
SLC2A13	1.59900433092472	2.62444248232954	20.3511307692643	6.4454988027591e-06	0.000165019822130071	166.786626725399	187.194254451176	457.032270074251	73.2242999870425	508.565492922375	205.417496136338
TGFB3	-1.3962832915815	3.37132308046744	20.3489197763602	6.45295063589225e-06	0.000165019822130071	851.697389727927	1242.11187588958	385.620977875149	256.848313800703	339.04366194825	207.441313832263
SPOCK2	1.82844493939674	-0.445050727826317	20.2783723676266	6.69531562763454e-06	0.000170683545508855	13.8166436340568	15.5995212042647	56.1768831966267	27.0366646106003	40.7231214071921	21.2500858072074
NCOA7	1.46428667338189	4.53767438843055	20.2681715011908	6.7311088385141e-06	0.000171328737585917	567.469292113045	446.536294472077	1260.64734495481	419.068301464305	1274.72840497862	1032.1470249215
DNAJC6	-1.72476316577942	1.88860741943806	20.2500299533008	6.79523985789507e-06	0.000172692091007564	249.68648852974	257.392099870367	78.0763461376846	37.1754138395754	62.5052561133645	93.0956140125278
CKMT1B	-1.31958607621316	3.51803009964381	20.228010810363	6.87390289740176e-06	0.000173611201308257	762.876109223276	930.121451804282	338.013449742415	354.856223014129	282.220701845191	244.881941206867
FAM107B	-1.09667771585332	5.61805308287046	20.1633367788664	7.11027538049216e-06	0.000179304027766393	4340.39990732726	3268.09969229345	2060.45381758475	752.520498328375	1258.62856628275	775.12217753909
PLPP3	-1.00762590665555	3.02950744300522	20.1248572882189	7.25476538304981e-06	0.000182665826077684	547.731229778678	643.480249675918	255.176350791457	152.081238434627	279.379553840039	185.179319177093
TRIL	-1.15108819713781	2.19634010073521	20.1132513132457	7.298921559146e-06	0.00018349488799693	332.58635033408	353.914137321755	149.487638336786	52.9468015290923	132.586906907137	59.7026220297733
GDPD3	-1.79331420334448	4.24187925464901	20.1077577345815	7.31991644462592e-06	0.000183740022460264	2199.80704716518	2022.08793610281	767.43335349968	374.007193779971	380.713832690493	188.21504572098
PLLP	-1.78062884934311	2.33361164597049	20.085851717693	7.40423956757851e-06	0.00018557159321135	431.276662005914	350.014257020689	148.535487774132	83.3630492160176	66.2934534535685	34.4049008307168
SH3PXD2B	-1.05226382202391	3.25356696680462	20.0444544409378	7.56626252410852e-06	0.000189052440223941	583.259741980539	596.681686063124	298.023126110918	251.215675340161	225.397741742133	322.79892249996
SPC24	1.0143550296686	4.72758825403486	20.0002821530291	7.74307380846878e-06	0.000192902067359333	643.460832100357	560.607793278262	1240.65218313906	1511.8001628094	992.507703133425	993.694488698938
RTN4RL1	-1.04548303748363	5.23532127567947	20.0000677632198	7.74394199790237e-06	0.000192902067359333	2100.12983237663	2356.50267191923	1231.13067751251	1528.69807819103	775.633405406751	1249.70742723339
RGS10	1.02261924023245	5.86017103773634	19.9824577458839	7.8155899430097e-06	0.000194390495066547	1532.66054026358	1134.86516761026	2752.66727663471	3619.53347474412	2223.6718386997	2939.59520333036
OLFM2	-1.86934346157322	3.05621144447882	19.9653006066101	7.88603531294186e-06	0.000195844533508789	483.582527191986	316.865274461626	148.535487774132	234.317759958536	59.6641081082116	126.488605995282
ECM1	-2.42420669701974	0.577183673197709	19.949856968225	7.94999020776916e-06	0.000197133216972922	204.288945160696	107.24670827932	29.5166674422954	19.1509707658419	23.6762333762744	13.1548150235094
PHYH	-1.40232007564212	2.89276019976072	19.8158736561356	8.52715780016166e-06	0.000209852839777774	530.953876794467	382.188269504485	222.803231661197	198.268873811069	103.228377520557	128.512423691207
GATSL3	-1.46368770587295	3.35049798669328	19.7959848996355	8.61634841776494e-06	0.000211728946608567	515.163426926973	579.132224708326	222.803231661197	687.181892186091	144.8985482628	329.882284435696
CTGF	1.85293708999882	-0.130400260941849	19.7859116005062	8.66187857975694e-06	0.000212528164972685	17.7642561009301	26.3241920321967	73.3155933244111	28.1631923027087	71.9757494638743	45.5358981583016
NMU	-1.2728016353266	3.29996657651442	19.7636338096361	8.7634313078166e-06	0.000214376094312921	493.45155835917	650.305040202784	238.037640663672	182.497486121552	195.092163020501	204.405587288376
IRX3	-1.24087167678122	6.5904388364354	19.7473687436266	8.83832937325149e-06	0.000215885112538569	6767.19467133765	6001.91578334084	2845.97803177487	4777.6039422315	2132.7551025348	3438.46626537575
IGSF5	1.35381695667058	1.1540162912252	19.7111457058752	9.00744836379664e-06	0.000219687632407166	44.4106402523253	52.6483840643933	115.210218081217	42.8080523001172	110.804772200964	40.4763539184903
HOXC13-AS	1.35563268517147	2.80960994537353	19.4623762410573	1.02600859024656e-05	0.000248017845757678	165.799723608681	213.518446483373	455.127968948942	487.786490682914	427.119250107991	380.477726833809
ATP6V0E2-AS1	1.30898557328197	1.51108939335675	19.4590874825803	1.02777673690906e-05	0.00024807828150415	98.690311671834	62.3980848170587	222.803231661197	149.82818305041	147.739696267953	130.536241387131
RND3	1.53053862581999	6.07351579680225	19.4231720880194	1.04728635401913e-05	0.000252414547360273	2081.37867315898	1255.76145694331	5323.47379580237	1767.521948918	3626.25190391019	2530.78402875361
LINC00052	1.81858093667366	0.844575128883078	19.4116776303953	1.05360848023938e-05	0.00025356430302786	10.8559342839017	8.77473067739888	30.4688180049501	55.199856913309	33.1467267267842	59.7026220297733
CKB	-1.22036559328262	5.53392818741754	19.390747363313	1.06521903141211e-05	0.000255981532239784	3164.011392199	2748.44064217638	1489.16347999193	1401.40044898278	880.755881597409	844.943888048486
MPPED2	1.78951421523093	1.80997104641672	19.26298718304	1.13892981340816e-05	0.000272094328668169	10.8559342839017	12.6746109784651	47.6075281327345	157.713876895168	28.4114800515293	174.048321849508
UTRN	-2.8736614351498	2.52369618671963	19.1616401101451	1.20102847224411e-05	0.000286511040364102	459.896852390746	802.400371944365	79.0284967003393	13.5183323053002	76.7109961391292	41.4882627664526
MMP25	-1.43466556097051	1.27898466826217	19.1434279232551	1.21254285848571e-05	0.00028803943323316	201.328235810541	299.315813106829	102.832260766707	47.3141630685505	68.1875521236704	25.2977211990565
LINC00094	-1.11950365642025	3.26982473807144	19.1431437545691	1.21272339553524e-05	0.00028803943323316	615.827544832244	670.779411783381	323.731191302595	270.366646106003	223.503643072031	204.405587288376
LOC105376575	-1.17582140800381	2.17847858556766	19.1340739027172	1.21849982384012e-05	0.000288991373314534	315.808997349869	257.392099870367	134.253229334311	105.893603058185	99.4401801803527	92.0837051645655
DLC1	-1.16408981403275	4.0773825323329	19.1204920680786	1.22720156306558e-05	0.000290212745905277	542.796714195087	540.133421697665	232.324737287744	650.006478346516	208.350853711215	1049.34947533686
OSBPL6	-2.29532475874388	2.35924237201767	19.0154340685454	1.29665392978802e-05	0.00030575211928811	218.105588794753	404.612581235615	69.5069910737924	48.4406907606589	47.3524667525489	83.9884343808675
ATP8A2	-2.72266145597474	2.00346267207619	18.9624521095242	1.33316337415122e-05	0.000313456441683527	544.770520428523	330.514855515358	81.8849483883033	30.4162476869253	42.617220077294	13.1548150235094
GPRC5A	1.39355994884319	4.68846098926844	18.9568174984	1.33710637438761e-05	0.000313931828503849	972.099569967564	662.004681105983	2176.61618622862	918.120069068302	1766.24700987007	1132.32600086977
DBN1	-1.44313425764628	6.65306171775491	18.9398743166372	1.34903360992564e-05	0.000315824616329439	5612.5180247772	4374.69072772098	2367.99844932221	3983.40191929511	1108.9947713447	2204.94937970976
LIMCH1	2.77536595871672	1.58356188140544	18.9114031324895	1.36931716970937e-05	0.000319657312431726	48.3582527191986	29.2491022579963	221.851081098543	27.0366646106003	257.597419133866	49.5835335501507
PDE4B	-2.26312628795367	1.43727768087805	18.8666674175789	1.40180851946475e-05	0.000325382855349054	317.782803583305	310.040483934761	76.1720450123752	21.4040261500586	45.4583680824469	17.2024504153584
SLC24A3	-2.23160161059719	1.88720294986768	18.8505184556959	1.41372669897778e-05	0.000327683801248168	212.184170094443	280.791381676764	47.6075281327345	51.8202738369839	47.3524667525489	38.4525362225658
SMAD3	1.58673475127278	6.15572668214073	18.8340582462698	1.42597932102061e-05	0.000330055638594869	1703.39477945585	2218.05692123138	5100.67056414117	2425.41412110927	5505.19778465133	4297.57687729571
GYG2	-2.52956395723261	1.11642775131074	18.7963429441306	1.45445745356114e-05	0.000336170993615878	217.118685678035	169.644793096378	47.6075281327345	33.7958307632504	16.0998386958666	17.2024504153584
LOC389831	2.09542286140053	-0.0705957618213348	18.7930944442845	1.45693689437452e-05	0.000336268443375339	8.88212805046506	23.399281806397	76.1720450123752	6.75916615265008	52.0877134278038	35.4168096786791
IFITM10	1.70375465905137	3.27929439042843	18.7157424732573	1.51724693352888e-05	0.000347409028164108	85.8605711544955	88.7222768492554	329.444094678523	843.769241389151	200.774459030807	533.27596287611
SAMD9L	2.36943695502837	6.42638651759075	18.7148449477757	1.51796123927038e-05	0.000347409028164108	1251.39315199885	1660.37403817892	5432.01895994501	1384.50253360116	7886.07981296949	5277.10464212318
CACNA2D2	-1.73464636865708	0.012243985612362	18.6441710720912	1.57528145813321e-05	0.000359520590884843	71.0570244037204	100.421917752454	21.8994629410579	21.4040261500586	24.6232827113254	14.1667238714716
MMEL1	1.27859582255552	2.80376878257168	18.6248125357731	1.59135816958297e-05	0.000362683177812487	220.07939502819	209.618566182307	553.199476902375	388.652053777379	408.178263406971	242.858123510942
MAP3K8	1.84014660850326	5.15195117751918	18.609592482374	1.60411362711284e-05	0.000365081069368396	720.439275204388	454.336055074209	2584.13662704483	1286.49462438773	1375.11563449402	1213.27870870675
TNFRSF11A	1.51113528157547	1.86273406388185	18.5870009376344	1.62323650129825e-05	0.000368919439050274	78.9522493374672	81.8974863223896	187.573660842974	94.6283261371011	224.450692407082	181.131683785244
ADGRF4	-1.24632958537131	2.65681194858767	18.5836073953539	1.62612871933298e-05	0.000369063463925281	496.412267709325	345.139406644356	191.382263093593	47.3141630685505	136.375104247341	80.9527078369807
CD14	2.64294329843315	-1.24619694903727	18.5672366232073	1.64015393666813e-05	0.000371730311776615	2.96070935015502	5.84982045159926	31.4209685676048	30.4162476869253	20.8350853711215	24.2858123510942
SYNPO2	1.42069044044734	2.96862530541114	18.552266874243	1.65308519383563e-05	0.000373624690905505	180.603270359456	255.442159719834	463.697324012834	201.648456887394	579.594193051199	296.489292452942
ALOX5	2.46782337724626	-0.362265366900921	18.5399445299984	1.66380636232332e-05	0.000375528449816649	13.8166436340568	7.79976060213234	83.7892495136127	30.4162476869253	31.2526280566823	21.2500858072074
ERP27	2.01468372761374	0.62080345355483	18.5273743471232	1.67481513385969e-05	0.000376971819592304	16.7773529842118	36.0738927848621	84.7414000762674	72.0977722949342	107.016574860761	103.21470249215
MAP3K14	1.33954897245629	3.20205734228644	18.5035124550038	1.69591468966168e-05	0.000381195900189291	241.791263595993	254.467189644568	705.543566927125	460.749826072314	460.265976834775	379.465817985847
NBEAL2	1.61698277180464	6.3263591307071	18.3728359732006	1.81628965998881e-05	0.00040769216117963	2043.87635472368	3193.02699649793	8313.2265625381	3689.37819165483	6425.72973832089	5487.58168249933
HPGD	3.6235137201573	0.460284325427175	18.3200193752565	1.86734517838056e-05	0.000418258257428251	7.89522493374672	6.8247905268658	49.5118292580439	30.4162476869253	110.804772200964	145.714874106565
FOXA3	1.98708823921865	0.88139624638782	18.2630877138064	1.92399449043772e-05	0.000430095676720146	27.6332872681135	40.9487431611948	93.3107551401596	81.1099938318009	147.739696267953	122.440970603433
COL9A3	-1.08440537064816	3.4817210286024	18.2383603864907	1.94913394874009e-05	0.000434526573756642	673.067925601908	651.280010278051	332.300546366487	488.913018375022	243.391679108101	311.667925172376
ARHGEF6	1.59937964631701	3.58676561251632	18.2013485726186	1.98738063259226e-05	0.000441847441050205	278.306678914572	396.812820633483	1038.79626385627	255.721786108595	835.297513514963	458.394708126903
KYNU	-1.76513859786928	7.57976199611066	18.1712892378725	2.01899704808875e-05	0.000448266722320901	18062.3008421791	11137.0831697697	5132.09153270878	4177.16468233775	2923.54129730237	2736.20152488995
MROH6	1.45549900033258	2.40778870920584	18.161925938779	2.02894820955712e-05	0.000449864894062047	119.415277122919	162.820002569513	417.041946442754	226.432066113778	297.373491206007	209.465131528188
SEPT4	1.43039291974503	0.379051759967915	18.1579533593842	2.03318507566986e-05	0.000450193459641208	22.6987716845218	37.0488628601286	63.7940876978642	27.0366646106003	81.4462428143841	35.4168096786791
ADAMTSL3	-1.86965873968411	1.46318944449738	18.1203565300628	2.07372589017956e-05	0.000458377539331485	214.15797632788	285.666232053097	59.9854854472455	25.910136918492	63.4523054484155	39.4644450705281
IGFBP2	-1.09954179830848	5.79644539502588	18.1083740423085	2.08681655739932e-05	0.000460197967131744	2746.55137382714	2471.54914080069	1373.00111134806	2227.1452472982	889.279325612868	1271.96942188856
SEMA3G	-2.45411110248469	0.812813402588395	18.0389166958329	2.16434973607894e-05	0.00047537149243637	48.3582527191986	34.123952634329	3.80860225061876	46.1876353764422	9.47049335050978	41.4882627664526
NFKBIZ	1.75486814083309	3.06465556708359	18.0296214892413	2.17494296851158e-05	0.000477056953670438	150.009273741188	206.693655956507	557.008079152994	168.979153816252	535.082874303803	468.513796606526
CHST1	2.00439525422822	0.822487524532722	18.0104257558909	2.19698443835115e-05	0.000480601374927659	53.2927683027903	70.1978454191911	296.118824985609	68.7181892186091	167.627732304023	68.8098016614336
PCDHB4	2.97338847215249	0.816240449214357	17.9883521145091	2.22260802920797e-05	0.000485556655150902	16.7773529842118	22.4243117311305	119.970970894491	41.6815246080088	156.263140283411	178.095957241358
TRIM2	2.61455870268802	3.82998912358491	17.9598421311497	2.25614794818967e-05	0.000492225816039619	91.7819898548056	94.5720973008546	444.65431275974	385.272470701054	574.858946375944	1600.83979747629
PCSK6	-1.00559700479988	3.20568990608629	17.9406746340331	2.27898252150319e-05	0.000496544711785116	580.299032630384	567.432583805128	363.721514934092	275.999284566545	174.25707764938	277.263024341659
EML1	-1.11621584452545	1.75588992396385	17.9269647116892	2.29545770091929e-05	0.000498804179397901	150.996176857906	209.618566182307	81.8849483883033	78.8569384475842	70.0816507937724	105.238520188075
KLF7	1.13777228760513	4.04768332463403	17.8886979933059	2.34207864297541e-05	0.000506912676885578	442.132596289816	462.135815676341	1075.9301357998	458.496770688097	762.374714716037	857.086794224033
ARMT1	-1.10283981422051	7.99609981447075	17.8821805881057	2.35011319011482e-05	0.000507978831212517	12959.0248256285	11841.9865341874	6311.80607983794	4217.71967925365	4376.31497727057	5335.79535530499
SLITRK4	-1.84454447762214	2.60887367120729	17.8649427341632	2.37149746938741e-05	0.000511892956736451	233.896038662246	261.291980171433	54.2725820713173	105.893603058185	69.1346014587214	244.881941206867
ACTG2	-3.8095210550082	3.22556032513307	17.8486325285674	2.3919109479789e-05	0.000514969918325735	864.527130245265	1178.73882099725	48.5596786953892	87.869159984451	79.5521441442822	102.202793644188
TPCN1	1.60654172098335	4.15027846799152	17.8348647314666	2.409279766909e-05	0.000517620361071165	474.700399141521	390.963000181884	1610.08660144908	1094.98491672931	866.550141571645	831.789073024977
TYRP1	-1.08104777055807	3.14787812306413	17.8338563615786	2.41055684948998e-05	0.000517620361071165	549.705036012115	710.75318486931	294.214523860299	158.840404587277	250.021024453458	285.358295125357
FBXO32	1.24922728813817	3.21464125170024	17.7990996626572	2.45499385096387e-05	0.000526470531740166	286.201903848318	371.463598676553	758.863998435788	328.946086095637	666.722731875888	298.513110148866
EPOR	-1.00381297536291	3.22469951804496	17.6885237722894	2.60191670840155e-05	0.000554807898787439	563.521679646172	616.181087568455	299.927427236227	265.86053533757	239.603481767897	193.274589960791
C9orf152	-1.40518197977545	5.0979846653294	17.6869208414732	2.60411026479387e-05	0.000554807898787439	2524.49817256551	3314.89825590625	879.787119892933	457.370242995989	1090.05378464368	578.811861034412
USP30-AS1	1.32158784892139	2.58301537132883	17.6504709306259	2.65449540530467e-05	0.000564071643928265	127.310502056666	194.994015053309	355.152159870199	201.648456887394	372.190388675034	228.69139963947
ACHE	1.3454912307286	2.11035766409113	17.6210691369366	2.69585080905701e-05	0.000571373515833989	175.668754775864	158.920122268446	467.505926263453	74.3508276791509	320.102675247231	63.7502574216223
RNF152	1.36766879748737	1.74685025998218	17.5776298316323	2.75813875873041e-05	0.000583062683782842	97.7034085551156	155.02024196738	300.879577798882	105.893603058185	290.74414586065	208.453222680225
CCDC103	-1.44938895410849	3.03436323739305	17.5673051480249	2.77315489335185e-05	0.000584724182093711	666.159603784879	692.228753439245	311.353233988084	279.37886764287	156.263140283411	115.357608667697
ATF7IP2	1.07004123547995	2.59556919647162	17.5045764947909	2.86616932389846e-05	0.000602780861284745	152.969983091343	163.794972644779	305.640330612155	212.913733808477	298.320540541058	287.382112821281
LINC00322	1.38439165716181	1.50502579931406	17.476453503034	2.90888204442725e-05	0.000610977397017811	86.8474742712139	145.270541214715	299.927427236227	82.2365215239093	253.809221793662	105.238520188075
TMEM63C	-1.12164790789248	3.2005381873396	17.4029021652158	3.02363952623324e-05	0.000633452480745864	905.977061147436	1230.41223498638	460.84087232487	162.219987663602	430.907447448195	165.95305106581
ERVMER34-1	-1.52543607993968	1.26511841042554	17.395358434274	3.03566382160216e-05	0.000634345044869577	126.323598939947	133.570900311516	45.7032270074251	28.1631923027087	36.9349240669881	56.6668954858865
ABCA12	-3.43636047428898	4.58385037356806	17.3790496906601	3.06182357581025e-05	0.000638994368484231	1543.51647454748	3304.17358507831	153.296240587405	42.8080523001172	240.550531102948	271.191571253885
RFESD	1.29975123457729	1.42666171238711	17.3611748261258	3.0907557576967e-05	0.000643389042503463	37.5023184352969	29.2491022579963	82.837098950958	184.750541505769	68.1875521236704	147.73869180249
OSMR-AS1	2.1123336385232	0.590246488971557	17.315218994111	3.16640731336489e-05	0.000657462031863985	24.6725779179585	32.1740124837959	119.970970894491	27.0366646106003	105.122476190659	61.7264397256978
PARM1	-1.1261403655749	1.14430591267067	17.3073281729617	3.17958298542521e-05	0.00065935996909687	156.917595558216	133.570900311516	71.4112921991017	55.199856913309	51.1406640927528	32.3810831347923
BIRC3	1.75240274767895	3.40627973546204	17.2682569934601	3.24563835533536e-05	0.000670505390196398	193.433010876795	105.296768128787	405.616139690898	323.313447635095	498.147950236814	547.442686747582
MGAT4A	-1.23797941426795	6.8330779319734	17.2446536735036	3.28620961921447e-05	0.000678029689237167	10880.6068618197	9459.159670236	4024.74042834137	1920.72971504473	3813.76767225029	3638.82421727228
TNFSF10	3.31264745076581	6.23429769890543	17.2107186230309	3.34543480635779e-05	0.000689378942883892	381.931506169997	872.598217363556	3859.06623043946	2229.39830268242	7016.6885233927	5385.37888885514
DGUOK-AS1	1.8069532673249	1.07991290297296	17.1877990286323	3.38604108626652e-05	0.000695991162146933	42.4368340188886	24.3742518816636	136.157530459621	117.158879979268	82.3932921494351	85.0003432288297
MAN1C1	1.15013116837127	1.57592230173826	17.1347690951849	3.48190278192746e-05	0.000712112307377681	70.0701212870021	90.6722169997885	194.238714781557	179.117903045227	135.42805491229	194.286498808754
LRFN2	2.27267523038228	0.160373321486939	17.1174905846932	3.51372250751236e-05	0.000717721743690743	17.7642561009301	16.5744912795312	88.5500023268862	98.0079092134261	65.3464041185175	64.7621662695846
PDE3B	2.58926813264072	1.19334375872621	17.0543678667407	3.63247271709517e-05	0.000736703232840539	13.8166436340568	32.1740124837959	107.59301357998	43.9345799922255	140.163301587545	139.643421018792
LINC01016	-1.73611909931243	2.93855398087147	17.0175285795029	3.70363271049381e-05	0.000749951203496647	91.7819898548056	79.9475461718565	36.1817213808782	1047.67075366076	12.3116413556627	705.300467029694
SYT7	-1.16091131698315	5.2382914697625	16.9932107657338	3.75137194679961e-05	0.000756804555341388	2881.75710081755	2740.64088157425	1609.13445088643	1070.20130750293	766.162912056241	896.551239294561
TP53INP1	1.52300631095865	6.69258040003117	16.9828870419458	3.77182543037251e-05	0.000759992593806624	3186.71016388352	3835.53227609858	8557.92925714035	2390.49176265391	9580.35107337569	4780.25739777371
DIRAS1	-1.60803991702763	2.10714160266811	16.9597265539133	3.81812003948365e-05	0.000768373147354708	259.555519696923	175.494613547978	106.640863017325	123.918046131918	30.3055787216313	76.9050724451317
LOC100130417	-1.64892613393777	1.58629831919978	16.9513774210006	3.83494850422555e-05	0.000770810498247845	218.105588794753	325.640005139025	119.970970894491	45.0611076843338	44.511318747396	36.4287185266413
MYO16	1.72813409777599	1.03356865848191	16.8559726359918	4.03262259114585e-05	0.000806573877134814	50.3320589526353	35.0989227095955	168.53064958988	57.4529122975257	96.5990321751998	63.7502574216223
STS	1.29126361804286	3.5965742695854	16.7691189732785	4.22147480314113e-05	0.00083921070265364	329.625640983925	325.640005139025	711.256470303053	351.476639937804	738.698481339763	570.716590250714
VTN	-3.00766400408308	1.52986455919631	16.7595113759104	4.24290408598073e-05	0.000842445876901715	448.054014990126	265.1918604725	57.1290337592814	55.199856913309	26.5173813814274	18.2143592633207
FAHD2CP	1.61234480799287	1.31477468988449	16.7567716610662	4.24903490288198e-05	0.00084263931247566	62.1748963532554	54.5983242149264	209.473123784032	108.146658442401	124.063462891678	70.8336193573581
SAT1	1.56041994658016	6.37374823735566	16.7538848006969	4.25550463234183e-05	0.00084289940844967	2483.04824166334	1758.84601578084	7746.69697775856	3844.83901316579	4037.27131532232	2708.87998599497
MELTF	1.30056865729373	3.25432019074466	16.741092408316	4.28429298974176e-05	0.000847574234205448	251.660294763177	183.29437415011	649.366683730498	528.341487598814	356.090549979168	430.06126038396
LDLRAP1	1.00330573489317	4.80123621577922	16.701162803132	4.37541718981396e-05	0.00086351077655495	945.453185816169	871.623247288289	1928.10488937575	1515.17974588573	1430.04449592698	1279.05278382429
CX3CL1	-1.97061627919227	0.419472576245596	16.6138794020045	4.58145207830271e-05	0.000900908645144941	152.969983091343	70.1978454191911	22.8516135037126	9.01222153686677	28.4114800515293	10.1190884796226
STON2	-1.46078394015362	1.71926547396091	16.6077739986371	4.59622389149868e-05	0.000902114128044837	165.799723608681	170.619763171645	62.8419371352095	31.5427753790337	49.2465654226509	32.3810831347923
GJB2	-1.63756363955036	0.370861927694431	16.5447495530865	4.75153646813417e-05	0.000929878532045275	50.3320589526353	85.7973666234558	21.8994629410579	28.1631923027087	17.9939373659686	37.4406273746036
RBM14-RBM4	2.63687382314378	0.104394796599444	16.5401539841898	4.76306573672222e-05	0.000931019823011697	9.8690311671834	31.1990424085294	114.258067518563	15.7713876895168	117.434117546321	52.6192600940375
MYLK4	1.61405870367791	0.388511010613997	16.5199084894352	4.81419305881209e-05	0.000938589855634195	25.6594810346768	41.9237132364613	88.5500023268862	23.6570815342753	98.4931308453017	58.690713181811
FAM149A	-1.46544178871556	1.16317384193658	16.5180062885154	4.81902508339202e-05	0.000938589855634195	127.310502056666	208.64359610704	60.9376360099002	38.3019415316838	50.1936147577018	51.6073512460752
S100A1	-1.22156202127387	0.0475050944665849	16.4864546897067	4.89988837045388e-05	0.00095093914324925	66.1225088201287	77.0226359460569	29.5166674422954	34.9223584553587	26.5173813814274	27.321538894981
FAM167A	-1.29835521018882	1.83043564719744	16.4764089217591	4.92591984757619e-05	0.000954857132019484	273.37216333098	240.817608590836	123.77957314511	66.4651338343924	71.0287001288233	60.7145308777355
RFTN1	1.05747249267573	4.14127585894684	16.4105892624913	5.09995233049921e-05	0.000986252319913462	943.479379582733	744.877137503639	2017.60704226529	359.362333782562	1256.73446761265	367.3229118103
SELL	3.1961574186809	4.42480562935873	16.3474229199691	5.27278128325709e-05	0.00101726704781233	176.655657892583	290.54108242943	1344.43659446842	490.039546067131	2401.71711368928	1165.71899285252
CARD8-AS1	1.17368354079971	1.11437538897495	16.2987343957587	5.410007251748e-05	0.00103883582257126	53.2927683027903	36.0738927848621	101.880110204052	83.3630492160176	83.3403414844861	101.190884796226
AIM1	-1.64996926609378	3.7325262951232	16.2722437466698	5.48617249684116e-05	0.00105099114620025	958.282926333508	1194.33834220151	283.740867671098	105.893603058185	331.467267267842	232.739035031319
CYP1B1-AS1	1.23517291979533	1.58457000990863	16.2405955759925	5.57858158601691e-05	0.00106744264282321	96.7165054383973	89.6972469245219	232.324737287744	102.51401998186	172.362978979278	127.500514843245
NRADDP	2.84726807723638	-1.07248166340046	16.1985252445186	5.70385033861989e-05	0.00108505958537122	3.94761246687336	4.87485037633271	33.3252696929141	41.6815246080088	26.5173813814274	23.2739035031319
PRPH	-1.5985936671453	2.47663041522341	16.0388723840937	6.20552451437422e-05	0.00117039753709536	434.237371356069	309.065513859494	164.722047339261	143.06901689776	68.1875521236704	82.9765255329052
TMEM123	1.09274514701465	7.44787761472643	15.9995831656382	6.33564314696927e-05	0.00118727918193377	4071.96225957987	3661.01263262587	7086.85663783886	5453.5205574965	7774.32799143348	10899.2702014015
ME3	1.87100301380219	0.228308870040532	15.9953136338313	6.34994733701631e-05	0.00118850252214876	4.9345155835917	12.6746109784651	33.3252696929141	92.3752707528844	26.5173813814274	81.964616684943
TCHH	1.48954924223044	1.61846746907995	15.9862005252476	6.3805876886082e-05	0.00119160209622339	59.2141870031004	80.922516247123	209.473123784032	65.3386061422841	153.421992278258	114.345699819735
RAPGEF3	1.48153882565887	3.20627901955923	15.9244797532511	6.59205823572991e-05	0.00122805475601286	276.332872681135	537.208511471865	946.437659278762	461.876353764422	1089.10673530862	575.776134490525
ERAP2	1.2896785862699	3.91044613687805	15.9117723536756	6.63646452254051e-05	0.00123374819980471	313.835191116432	387.063119880817	736.012384932075	364.994972243104	806.886033463433	790.300810258524
HIPK1-AS1	1.11965169120354	0.294024612063454	15.8677099273772	6.7927852644261e-05	0.00126137390915894	33.5547059684235	37.0488628601286	81.8849483883033	41.6815246080088	59.6641081082116	32.3810831347923
CD8A	-1.14405403970974	1.30468902760737	15.8344219043036	6.91333307004025e-05	0.00127939723326758	100.664117905271	96.5220374513877	44.7510764447704	75.4773553712592	36.9349240669881	55.6549866379242
CYSRT1	1.62043612979762	4.10055727522307	15.7744684740911	7.1359003512634e-05	0.00131463075129645	461.870658624183	293.465992655229	1459.64681254964	1196.37240901906	733.016185329457	628.395394584563
CTSF	-1.29746475562547	2.21658216238709	15.7088316841148	7.38784120176687e-05	0.00135439489510937	376.996990586406	377.313419128152	170.43495071519	140.815961513543	113.645920206117	67.7978928134713
GMPR	1.09374318861544	5.0644844941384	15.7074641865972	7.39318429984432e-05	0.00135439489510937	823.077199343095	913.54696052475	1530.10595418609	1487.01655358302	1794.6584899216	1509.76800115969
BCL3	1.53803330393303	5.63978459252226	15.6867385011572	7.47464144851073e-05	0.00136625409295429	1055.98633488862	1239.18696566378	2726.00706088038	2336.41843343271	3244.59102188465	2834.35668314229
ZNF337-AS1	1.13478732345529	1.84292741804203	15.6763306537477	7.51588682700489e-05	0.00137225817474958	98.690311671834	157.94515219318	302.783878924191	100.260964597643	216.874297726674	153.810144890263
SOAT2	-1.70598117479811	0.716203880585958	15.6397524013529	7.66266811065231e-05	0.00139438373715111	47.3713496024803	78.97257609659	18.0908606904391	76.6038830633675	17.0468880309176	64.7621662695846
GLS2	-1.25952814652811	1.10033332353772	15.6289935142179	7.70638777598185e-05	0.00139767017366614	72.0439275204388	94.5720973008546	43.7989258821157	69.8447169107175	20.8350853711215	40.4763539184903
LRRC37A3	1.23354235162501	2.00925549945506	15.5798120499135	7.90945854518597e-05	0.0014313229466986	130.271211406821	144.295571139448	364.673665496746	46.1876353764422	234.868235092643	78.9288901410562
COL12A1	-1.67393299580931	3.42752334446614	15.4891037344877	8.29822333316123e-05	0.00149340602959458	177.642561009301	140.395690838382	43.7989258821157	265.86053533757	46.4054174174979	488.751973565771
ANKRD34A	-1.2299029082722	4.37185062081299	15.4773479347331	8.3499950377257e-05	0.00150107006503274	1518.84389662952	2076.68626031774	645.55808147988	279.37886764287	731.122086659355	368.334820658262
RAB3IL1	-1.39074481474397	2.67658992311098	15.4554342661373	8.44737037768379e-05	0.001515957294503	388.839827987026	278.841441526231	165.674197901916	285.011506103412	74.8168974690273	162.917324521924
LHX1	1.06115198559172	2.53014937032798	15.4456106407956	8.49139264923176e-05	0.00152146762369623	256.594810346768	192.069104827509	582.71614434467	216.293316884802	298.320540541058	219.58422000781
FAM65C	-1.37734974758183	3.39255684345058	15.3698255351397	8.83885757764928e-05	0.00157853302378543	1147.76832474343	1946.04027023202	551.295175777065	104.767075366076	527.506479623395	161.905415673961
PROCA1	1.45853149624859	1.60611597671578	15.3646692496454	8.86301183810609e-05	0.00158111873849882	107.572439722299	97.4970075266543	297.070975548263	107.020130750293	222.55659373698	98.1551582523391
ARL11	1.08581070863778	1.71781871377984	15.339204897968	8.98327529207507e-05	0.0016008255348724	71.0570244037204	77.0226359460569	166.626348464571	161.093459971494	123.116413556627	167.976868761735
CDKN2B-AS1	1.63417922615376	3.3545006633187	15.2979860837832	9.18143444036272e-05	0.00163257693351433	196.39372022695	249.592339268235	731.251632118802	185.877069197877	543.606318319261	408.811174576752
IGFBP6	1.36724920348828	4.65096516077221	15.2890478865311	9.22498178827979e-05	0.00163853725437261	160.865208025089	120.896289333051	422.754849818682	1528.69807819103	255.703320463764	960.301496716183
KCNH2	-1.92326826474921	1.29237618474865	15.2756050615525	9.29086758156511e-05	0.00164844806895066	233.896038662246	195.968985128575	77.1241955750299	41.6815246080088	30.3055787216313	35.4168096786791
SLC27A4	-1.03322034687341	3.62953947940305	15.2361604335494	9.48693907850555e-05	0.00167595752953361	635.565607166611	595.706715987858	336.109148617106	522.708849138273	221.609544401929	450.299437343205
ERRFI1	-1.23292732936882	4.92590218348413	15.219891867863	9.56901486070164e-05	0.00168863144534261	2307.37948688748	1158.26444941665	841.701097386746	651.133006038624	533.188775633701	788.2769925626
BOLA3-AS1	-1.26290342574291	0.0471493760907945	15.1591341690359	9.88190921703648e-05	0.00174196632702905	49.345155835917	52.6483840643933	22.8516135037126	27.0366646106003	16.0998386958666	21.2500858072074
CEL	1.46898534125906	-0.394749614869572	15.1468609972556	9.94635385149193e-05	0.00175089861583307	18.7511592176484	16.5744912795312	50.4639798206986	43.9345799922255	39.7760720721411	53.6311689419997
TIMP2	-1.10940325595029	5.34984750894789	15.1082266057796	0.000101519918021855	0.00178188719698725	3595.28805420491	3109.179570025	1858.59789830195	1233.54782285864	1051.22476190659	840.896252656637
FTX	1.72850926788689	3.60159375084184	15.1053337324709	0.000101675607024134	0.00178270503688989	303.966159949249	389.988030106617	1117.82476055661	130.677212284568	979.249012442711	390.596815313432
DDX11-AS1	1.53298374398684	0.63268688117474	15.1024097664574	0.000101833213554273	0.00178355470813544	27.6332872681135	38.0238329353952	102.832260766707	81.1099938318009	72.9227987989253	57.6788043338487
TMEM139	-1.25146128656187	1.55604810390483	15.0450266745186	0.000104976504357521	0.0018366392480795	279.29358203129	232.042877913437	112.353766393253	70.9712446028258	85.234440154588	42.5001716144149
SYNDIG1	-2.41360472816132	0.474366650244047	15.0257815229775	0.000106052422553976	0.0018534787561011	47.3713496024803	41.9237132364613	8.56935506389221	52.9468015290923	6.62934534535685	37.4406273746036
EHF	1.03717401790599	6.17591111474576	15.0188351755191	0.000106443484603744	0.00185639184312747	2465.28398556241	2480.32387147808	4828.35550322193	1392.38822744592	4411.35580266746	2269.71154597935
CFAP206	-1.05132206630917	2.11003116402445	15.0187850763989	0.000106446310324364	0.00185639184312747	364.167250069067	318.815214612159	149.487638336786	33.7958307632504	149.633794938055	52.6192600940375
SYNE3	-1.11433750386611	1.19684493705498	14.9611757964026	0.000109746100339984	0.00190825437538026	112.506955305891	134.545870386783	72.3634427617564	74.3508276791509	34.0937760618352	64.7621662695846
TNFRSF14	1.00532354728204	2.49478740888623	14.960757000988	0.000109770461590934	0.00190825437538026	197.380623343668	265.1918604725	432.276355445229	205.028039963719	411.019411412124	188.21504572098
SEMA3B	1.79016394956731	5.88449662585861	14.8652907922437	0.000115468196057097	0.00199072577312836	707.60953468705	545.983242149264	2746.95437325878	4995.02378680841	1348.59825311259	3081.26244204508
NRCAM	-1.30247022130544	6.27436772495285	14.8470935270463	0.000116587590167537	0.00200754247726841	4115.38599671548	4324.96725388238	1741.48337909543	851.65493523391	1396.89776920019	1963.10316504678
CYP24A1	2.75660989814268	0.234853292949745	14.8067748535974	0.000119106839868361	0.00204445889736227	3.94761246687336	4.87485037633271	30.4688180049501	56.3263846054173	25.5703320463764	108.274246731962
PLPPR3	-2.40729313239879	-0.0107687497651785	14.7331861681484	0.000123847062996592	0.00211914644652075	85.8605711544955	57.523234440726	20.9473123784032	38.3019415316838	4.73524667525489	14.1667238714716
FDXR	-1.09694989706943	5.3027545065478	14.7233125739503	0.000124497359722331	0.00212582168779793	1894.85398409921	1921.66601835036	1031.17905935503	1381.12295052483	630.734857143951	770.062633299279
GPR135	1.54058791940989	-0.477219202433708	14.7123322652297	0.000125224584944923	0.00213600724695719	11.8428374006201	11.6996409031985	38.0860225061876	27.0366646106003	25.5703320463764	29.3453565909055
IQGAP2	1.58438708018672	2.63472354335295	14.6946943965998	0.000126401702606086	0.00215383756234207	71.0570244037204	93.5971272255881	237.085490101018	21.4040261500586	213.08610038647	54.643077789962
ACSL1	1.0768817403945	5.53853454090723	14.6668402616524	0.000128283363155271	0.00217456269431564	1216.85154291371	1335.70900311516	2343.24253469319	1813.70958429444	2511.57483655519	3118.70306941968
ZNF503	1.18752255146056	3.94564524019477	14.6520207196026	0.000129295950645982	0.00218945609275232	293.110225665347	326.614975214292	652.223135418463	1138.91949672154	628.840758473849	1473.33928263305
DNA2	1.09342369939408	5.36020113462394	14.6488640317893	0.000129512677756783	0.00219085576317141	853.671195961364	741.952227277839	1671.02423745898	1085.97269519245	1441.40908794759	2337.50943879282
CSAD	1.83459889698959	3.23236207057179	14.6429303243164	0.00012992105565282	0.00219322310994083	164.812820491963	405.587551310882	1058.79142567202	310.921643021904	806.886033463433	513.037785916865
TBX3	1.52976925764097	1.8974302202586	14.607238073283	0.000132405016618233	0.00223054677995726	97.7034085551156	104.32179805352	269.458609231277	63.0855507580674	260.438567139019	134.58387677898
MUM1L1	-2.80859031466397	1.3260304783359	14.5589330756555	0.000135843071255956	0.00227906737925418	226.0008137285	321.740124837959	28.5645168796407	5.63263846054173	40.7231214071921	26.3096300470187
HID1	-1.00021805579602	7.28462399568838	14.5338810454022	0.000137661374175015	0.00230248159201016	11173.717087485	17047.3517660355	6875.47921292952	3398.73404709088	5980.61655084693	3019.53600231938
LOC102724814	1.61342251224148	1.13094796142998	14.4544159956514	0.000143592790758508	0.0023797665251367	59.2141870031004	92.6221571503216	262.793555292694	73.2242999870425	168.574781639074	76.9050724451317
DDX12P	1.97336184295598	1.05273260083508	14.4479638652194	0.000144085539580618	0.0023855134774943	30.5939966182685	75.0726957955238	218.994629410579	75.4773553712592	162.892485628768	98.1551582523391
EFS	-1.45763931466667	3.90762642539389	14.414234217985	0.000146689322385845	0.00242126284556272	758.928496756403	1153.38959904032	296.118824985609	247.836092263836	329.57316859774	323.810831347923
KLF5	1.3475053170019	2.90031097313266	14.407035364715	0.00014725114926955	0.00242808378427217	155.930692441498	175.494613547978	426.563452069301	206.154567655827	346.620056628658	461.43043467079
COL16A1	-1.67392641901396	1.66046900256532	14.3745043602234	0.000149817139962548	0.00246074696344166	267.45074463067	189.144194601709	87.5978517642315	48.4406907606589	46.4054174174979	36.4287185266413
ESCO2	1.3507123259481	5.19148967436791	14.3742879862588	0.000149834357054308	0.00246074696344166	757.941593639685	623.005878095321	1414.89573610487	1124.27463672413	1739.72962848865	2569.23656497617
LOC101928978	1.20264356844615	1.5573700332855	14.3618445357372	0.000150827854126945	0.00247209424702949	65.1356057034104	64.3480249675918	156.152692275369	107.020130750293	118.381166881372	104.226611340113
SEMA3B-AS1	3.24487971185516	2.60311649467044	14.333288574419	0.00015313294203204	0.00249984556018538	25.6594810346768	11.6996409031985	251.367748540838	1113.00935980305	90.9167361648939	299.525018996829
PDGFRL	-1.09016783668142	2.78619749382536	14.3231639792622	0.000153958708508849	0.0025108176205021	405.617180971238	309.065513859494	195.190865344211	259.10136918492	117.434117546321	178.095957241358
CLDN15	1.11386145380927	2.86577263611443	14.1961370955106	0.000164708296193335	0.00266484977039138	185.537785943048	259.3420400209	547.486573526447	327.819558403529	346.620056628658	279.286842037583
AXIN2	2.08910673377072	1.35567872248491	14.1706412644861	0.000166955325825225	0.0026932053102764	65.1356057034104	69.2228753439245	268.506458668623	38.3019415316838	251.91512312356	90.059887468641
PIP5K1B	-1.05940970104862	2.21680414659839	14.1686918267333	0.000167128401346142	0.00269333846784745	374.036281236251	265.1918604725	175.195703528463	47.3141630685505	109.857722865913	58.690713181811
LOC101928123	-1.22049171544794	0.573595199975914	14.1113066858466	0.0001723049491287	0.00276856949234226	104.611730372144	88.7222768492554	49.5118292580439	51.8202738369839	27.4644307164784	24.2858123510942
WNT5B	2.404888837855	1.28614866147587	14.0962346894859	0.000173691128796368	0.00278810091911734	33.5547059684235	28.2741321827297	93.3107551401596	98.0079092134261	193.1980643504	151.786327194339
RIIAD1	1.8779804365762	1.9538991674456	14.0783052846322	0.00017535474213246	0.00280928611881033	114.480761539327	83.8474264729227	416.089795880099	58.579439989634	263.279715144172	34.4049008307168
AMOT	-1.1880104280367	2.51066276690597	14.0729919901524	0.000175850822026234	0.00281172043320028	361.206540718912	353.914137321755	122.827422582455	69.8447169107175	158.157238953513	107.262337883999
LINC01269	1.30566070292688	0.0459126756602537	14.0321234035277	0.00017971410579855	0.00287068250523373	32.5678028517052	31.1990424085294	88.5500023268862	15.7713876895168	57.7700094381097	15.1786327194339
LYPD6B	-1.50595725281431	2.82903747508668	14.0005184608568	0.000182760231844426	0.00291364385226318	566.482388996327	384.138209655018	197.095166469521	224.179010729561	115.540018876219	136.607694474905
LTB4R2	1.82423758173174	-0.0884220799943756	13.9878747827521	0.000183993362693354	0.00293044399587924	17.7642561009301	32.1740124837959	83.7892495136127	13.5183323053002	77.6580454741802	51.6073512460752
PLGRKT	-1.01685853194328	5.29579090420831	13.979754459543	0.0001847897496436	0.00293494758672931	2311.32709935435	1957.73991113522	1159.71938531341	1161.4500505637	794.574392107771	821.669984545354
LINC00342	2.58269628865623	0.807490766635394	13.9419246498744	0.000188545858452431	0.00298838784963257	13.8166436340568	40.9487431611948	166.626348464571	15.7713876895168	134.481005577239	59.7026220297733
AUTS2	1.88015507629211	2.88699671112326	13.9268248409662	0.000190066503805394	0.00300665705584119	135.205726990413	143.320601064182	416.089795880099	173.485264584685	502.883196912069	571.728499098676
MEIG1	1.70587831607814	-0.448599476992077	13.9041807130064	0.000192370097438666	0.00303721716158961	11.8428374006201	16.5744912795312	46.6553775700798	20.2774984579502	38.8290227370901	23.2739035031319
ABCB4	-1.6157175403492	2.6906572717945	13.8627145993798	0.00019666162002284	0.00309898508466078	539.836004844932	793.625641266966	195.190865344211	31.5427753790337	197.933311025654	75.8931635971694
LDLRAD4	-1.00413834555234	4.05249474108178	13.8465223200945	0.000198363504078424	0.00311978635240185	1423.11429430785	2005.51344482328	853.126904138602	168.979153816252	709.339951953182	185.179319177093
PTCH1	1.02882050515366	2.74819759453941	13.8410841371743	0.000198938404528086	0.00312581968114755	261.52932593036	276.891501375698	554.151627465029	202.774984579502	452.689582154367	262.084391622225
SLC25A35	1.16997526456526	1.74847815048965	13.8197708178027	0.000201207781131955	0.00315844029920968	91.7819898548056	178.419523773777	298.023126110918	143.06901689776	256.650369798815	149.762509498414
SH2D4A	1.22663509330614	4.27022357881559	13.7649834560961	0.000207161797334428	0.00323635844191386	502.333686409635	531.358691020266	1072.12153354918	725.483833717775	1113.73001801995	1032.1470249215
LOC101929188	-1.21904946468872	0.496139388889823	13.7239196342986	0.000211740525421132	0.00329528754848259	72.0439275204388	72.1477855697242	34.2774202555688	32.669303071142	22.7291840412235	38.4525362225658
TTC39A-AS1	-1.05757203725475	1.18563588180893	13.7201247303986	0.000212168780584988	0.00329881069794413	110.533149072454	118.946349182518	60.9376360099002	81.1099938318009	40.7231214071921	67.7978928134713
MAMLD1	-1.08389787888756	1.87632905560735	13.7071297786519	0.000213641883647434	0.00331855705388091	208.23655762757	272.016650999365	129.492476521038	46.1876353764422	80.4991934793331	86.012252076792
DNAI1	-1.83098682860624	-1.02486639163923	13.6690436480478	0.000218018947746392	0.00337371934197329	35.5285122018602	47.7735336880606	7.61720450123752	21.4040261500586	13.2586906907137	27.321538894981
ARGLU1	1.09285367175855	5.7787393103264	13.6573080117487	0.000219385797154733	0.00339165876187843	1356.004882371	1571.65176132967	3402.98611092786	1742.73833969161	2369.51743629755	2577.33183575987
GHR	-1.29457387574245	1.54312426312288	13.6437432529825	0.000220976446468018	0.00340979802807732	304.953063065967	306.140603633694	108.545164142635	25.910136918492	116.48706821127	36.4287185266413
C10orf10	1.55050086458177	2.06149237688408	13.6105121129447	0.000224922525463668	0.0034651936495655	222.053201261626	151.120361666314	572.242488155469	116.03235228716	435.64269412345	54.643077789962
MYCN	-1.668560765806	0.0298862337347092	13.5687930496927	0.000229977209739134	0.0035320090078451	65.1356057034104	53.6233541396599	27.612366316986	22.5305538421669	7.57639468040782	26.3096300470187
GPC4	-1.5194223409485	2.87446129450623	13.5454621972925	0.000232853726024175	0.00356947723917546	395.748149804054	486.510067558005	127.588175395728	126.171101516135	148.686745603004	130.536241387131
LOC100288181	1.22188165208565	1.04869744447392	13.5341029252298	0.000234267333962717	0.00358569283066535	56.2534776529454	76.0476658707903	145.679036086168	36.0488861474671	135.42805491229	53.6311689419997
TMEM52	-1.69103190854186	0.866507786754409	13.533437557324	0.000234350403472896	0.00358569283066535	73.0308306371571	75.0726957955238	29.5166674422954	76.6038830633675	13.2586906907137	30.3572654388678
CIB3	1.7472000079415	-0.295558457756996	13.5277866074874	0.000235057108014722	0.00359314144253374	18.7511592176484	22.4243117311305	80.9327978256486	60.8324953738507	48.2995160875999	31.36917428683
CYBRD1	-1.87321876299379	0.82147829534034	13.5008745343018	0.000238452298697641	0.00363823437256597	133.231920756976	222.293177160772	41.8946247568064	20.2774984579502	45.4583680824469	26.3096300470187
DOK4	-1.31385592283455	4.01852334796191	13.4587591080613	0.000243864994084926	0.00370352961741801	1233.62889589792	961.320494212811	547.486573526447	349.223584553587	283.167751180242	234.762852727244
SERPINA3	1.95515527365851	7.57195387415344	13.4498458253786	0.000245026316776287	0.00370964844539755	3450.21329604731	1599.9258935124	13787.1401472399	17357.5386800054	5037.35541313615	7492.17311031256
CKMT1A	-1.06498203964095	3.29590843448738	13.4487004137193	0.00024517595747074	0.00370964844539755	583.259741980539	762.426598858436	290.40592160968	372.880666087863	291.691195195701	194.286498808754
CYP4F29P	2.18634358938497	-0.791107110918389	13.4234419597603	0.000248499324128836	0.00374338390832309	8.88212805046506	8.77473067739888	43.7989258821157	27.0366646106003	31.2526280566823	21.2500858072074
INTS6L	1.06344611515189	4.11885474969192	13.4230520650886	0.000248550978552754	0.00374338390832309	404.630277854519	508.934379289135	921.68174464974	423.574412232738	818.250625484045	699.229013941921
SPRED2	-1.10804058106037	5.17619758920055	13.4053281603167	0.000250910557590909	0.00377544145634718	2249.1522030011	2798.16411601498	1077.83443692511	777.304107554759	1044.59541656123	1162.68326630864
PDE9A	-1.39308800869007	2.60830935824089	13.3958026617756	0.000252187998710527	0.00379117211308991	541.809811078368	514.784199740735	241.846242914291	173.485264584685	134.481005577239	108.274246731962
RAB26	1.39705045111382	4.48367283991814	13.3938381109232	0.000252452274040671	0.00379165681075239	749.05946558922	811.175102621764	2255.64468292896	991.344369055345	1547.4786134733	690.12183431026
UPK2	-1.77830964127355	1.55685477482001	13.3793991714423	0.00025440321313939	0.00381744986768666	177.642561009301	372.438568751819	64.7462382605189	55.199856913309	78.6050948092312	44.5239893103394
FBXO27	-1.04339679944695	3.85187619139374	13.3713296417476	0.000255500151803195	0.00382688174208616	547.731229778678	646.405159901718	329.444094678523	273.746229182328	208.350853711215	168.988777609697
C3orf70	-1.69764041760008	0.215953989048075	13.2984098423819	0.00026563130861044	0.00396771591773602	85.8605711544955	100.421917752454	20.9473123784032	13.5183323053002	30.3055787216313	13.1548150235094
CERS4	-1.02536368872396	5.50586675164535	13.2520174153975	0.00027228667173419	0.00405231011184736	3102.82339896246	3817.00784466851	1887.1624151816	1632.33862586499	1261.4697142879	877.324971183278
SELM	-1.7045891152006	1.74334167848367	13.2322629554165	0.000275171393915796	0.00408779613452547	317.782803583305	243.742518816636	126.636024833074	99.1344369055345	38.8290227370901	48.5716247021884
SNAI3	-1.26293111574899	0.292399016456932	13.1870612608673	0.000281888590345003	0.0041573478834185	82.8998618043405	68.247905268658	34.2774202555688	37.1754138395754	23.6762333762744	33.3929919827545
BCAM	-1.06094329690353	6.70130938004997	13.1845550306213	0.000282265828690225	0.00415915771562396	7315.91280423305	9746.77584243963	4356.08882414521	3568.83972859924	3178.29756843108	2546.97457032101
GPR162	-1.90985842860396	-0.415487036665461	13.1759653282577	0.00028356261807549	0.0041670498375878	52.305865186072	62.3980848170587	20.9473123784032	27.0366646106003	7.57639468040782	11.1309973275848
BZW1	1.05282928852523	8.27721174169188	13.1559851132429	0.000286602317383421	0.00420033046489909	8630.46775570188	7849.48407597094	15960.8998817806	8810.57307997938	15111.1191900734	17578.8805068004
ITPRIP	1.14901908867523	4.09015756216205	13.1424861815115	0.000288674556823363	0.00422690943821737	457.92304615731	530.383720944999	975.954326721057	612.83106450694	1004.81934448909	789.288901410562
VASH2	1.84447504277537	0.810951349229912	13.1374869821622	0.000289445817803451	0.00423115056892344	20.7249654510851	39.9737730859283	101.880110204052	50.6937461448756	96.5990321751998	121.429061755471
LRRN1	-1.70536870702898	1.79631541045358	13.137252398619	0.000289482059608127	0.00423115056892344	312.848287999714	407.537491461415	107.59301357998	24.7836092263836	93.7578841700468	56.6668954858865
PARD6G-AS1	2.03866837261746	-0.149224152309429	13.123762573951	0.000291573873799593	0.00425791659674633	20.7249654510851	15.5995212042647	91.4064540148502	23.6570815342753	49.2465654226509	27.321538894981
CXCR4	-1.35351799230129	3.96501877963313	13.0582920904191	0.000301944643160584	0.00438195152210223	2035.98112978993	2373.07716319876	736.96453549473	113.779296902943	815.409477478892	123.452879451396
FLJ23867	-1.10740256173314	3.82028286915524	13.0327478709603	0.000306091096582906	0.00442248860235302	874.396161412449	895.022529094686	461.793022887525	584.667872204232	300.21463921116	328.870375587734
GOLGA2P5	1.88019093176674	3.04865547145195	13.0081613064901	0.000310136317587507	0.00447302521244259	234.882941778965	228.142997612371	1025.4661559791	226.432066113778	572.017798370791	342.025190611243
ADM2	-1.12040890619697	2.73713166289854	12.9991799354244	0.000311627425089448	0.00448661123646402	527.006264327593	711.728154944576	292.31022273499	188.130124582094	230.132988417388	157.857780282112
EMID1	-1.35384112376597	3.26794003011442	12.9918918972463	0.000312842712840129	0.00450014328390893	580.299032630384	543.058331923464	265.650006980658	301.909421485037	145.845597597851	163.929233369886
AVIL	1.97983605329099	-0.108720030202324	12.977854379767	0.000315196966145631	0.00452253296771486	29.6070935015502	34.123952634329	150.439788899441	5.63263846054173	85.234440154588	12.1429061755471
LINC00957	-1.28609093265202	0.378046190655403	12.9766206027293	0.000315404736851093	0.00452253296771486	94.7426992049606	128.696049935184	44.7510764447704	22.5305538421669	38.8290227370901	25.2977211990565
LINC01572	1.03103480959537	2.30251126198646	12.9752920109229	0.000315628628990856	0.00452253296771486	118.428374006201	183.29437415011	298.975276673573	144.195544589868	263.279715144172	199.346043048565
AMPD1	-1.1962898939068	0.357651211825101	12.9732891762987	0.000315966446349294	0.00452253296771486	85.8605711544955	92.6221571503216	46.6553775700798	32.669303071142	25.5703320463764	29.3453565909055
LRRC73	-1.37853304850924	1.45691593412484	12.9426256721655	0.000321184203450213	0.00457981768636993	225.013910611781	187.194254451176	85.6935506389221	123.918046131918	60.6111574432626	54.643077789962
FAXDC2	1.25226314613712	1.77036966327346	12.9394231549147	0.000321734136123486	0.00458365956267993	45.3975433690436	92.6221571503216	165.674197901916	172.358736892577	135.42805491229	222.619946551697
PALM3	-1.1694516947822	2.31049008407711	12.8747616509031	0.00033304313967535	0.00471599475340979	256.594810346768	367.563718375487	154.24839115006	117.158879979268	102.281328185506	61.7264397256978
SPEG	2.31294338410735	3.05791349068228	12.8402998014356	0.00033923325648947	0.00479533792759034	203.302042043978	171.594733246912	1201.61401007022	339.084835324612	562.547305020281	239.822396967055
FANCD2	1.0840248874616	5.63996883435702	12.8013949858946	0.000346360990149222	0.00488342100088735	1246.45863641526	1229.43726491111	2441.31404264662	1586.15099048855	2325.9531668852	2402.2716050624
ZNF385C	1.15350490351249	0.529503602343127	12.7530402968748	0.000355430950405358	0.0049983624445559	41.4499309021703	59.4731745912591	108.545164142635	52.9468015290923	96.5990321751998	46.5478070062639
ZSCAN12	1.07406306701423	3.04722188607306	12.7394016317387	0.000358032220720396	0.00503061437557351	173.694948542428	199.868865429641	324.683341865249	205.028039963719	381.660882025544	329.882284435696
GSTTP2	1.03423773494509	2.05478721571398	12.72380367935	0.000361030727412886	0.00506302534142352	130.271211406821	162.820002569513	327.539793553213	141.942489205652	227.291840412235	128.512423691207
RGS2	1.35011168542945	1.55850737414786	12.7235090260862	0.000361087613817372	0.00506302534142352	55.266574536227	73.1227556449907	155.200541712714	48.4406907606589	143.004449592698	86.012252076792
CRAT	-1.45872417728247	2.70253388910208	12.6241868315754	0.00038078749103087	0.00530473008604898	538.849101728213	966.195344589144	247.559146290219	24.7836092263836	247.179876448305	19.2262681112829
FLJ31356	1.27593678558951	0.0422313465525364	12.6078588284636	0.000384128277960583	0.0053433502335503	33.5547059684235	29.2491022579963	63.7940876978642	25.910136918492	73.8698481339763	25.2977211990565
TMEM91	2.40399604774232	-0.373765236598329	12.5982189285493	0.000386114511575926	0.00536066035145472	10.8559342839017	25.3492219569301	103.784411329361	12.3918046131918	73.8698481339763	23.2739035031319
ERVK13-1	1.54003707452961	1.9265288851912	12.5793819924538	0.000390025682170428	0.00540577580351735	99.6772147885523	136.495810537316	349.439256494271	83.3630492160176	280.326603175089	161.905415673961
SSPO	1.9876697631592	0.81112885092395	12.5731478527695	0.000391328878157114	0.00541924169319102	55.266574536227	101.39688782772	360.865063246127	22.5305538421669	217.821347061725	28.3334477429432
SCN1B	-1.94214873362429	2.60752260710952	12.5606082525934	0.000393963498229552	0.00544649536765576	596.089482497877	399.737730859283	182.8129080297	243.329981495403	65.3464041185175	93.0956140125278
RAI2	-1.3967277750107	0.442288116834075	12.5346513966006	0.000399474133906812	0.00550405296979023	116.454567772764	115.046468881452	52.3682809460079	25.910136918492	29.3585293865803	14.1667238714716
SGSM1	-1.2530495017048	-0.286241479203456	12.4979774921332	0.000407392817812298	0.00559899582495439	67.1094119368471	85.7973666234558	34.2774202555688	14.6448599974085	24.6232827113254	12.1429061755471
DALRD3	-1.00726186874221	4.4918523765975	12.4670238620283	0.0004141994986211	0.00566870519846515	1601.74375843387	1798.81978886677	927.394648025668	618.463702967482	637.364202489308	381.489635681772
GPR75-ASB3	1.69527672430219	-0.244501791158322	12.4490831987259	0.00041819704242669	0.00571862583288247	13.8166436340568	16.5744912795312	46.6553775700798	23.6570815342753	43.564269412345	33.3929919827545
ENOX1	-1.62996026090284	0.802695707566776	12.3453657415719	0.000442082527713309	0.00600504620562193	172.708045425709	150.145391591048	49.5118292580439	13.5183323053002	45.4583680824469	18.2143592633207
MAPT	-1.20429171347533	4.77691099076602	12.330962141998	0.000445506724281233	0.00604151483940218	1814.91483164503	1497.55403560941	899.782281708682	1108.50324903461	454.583680824469	695.181378550072
SGK223	-1.09472611601688	3.84474187422065	12.289190142752	0.000455589386544464	0.00615233446077051	469.76588355793	586.931985310459	275.171512607205	363.868444550996	182.780521664839	329.882284435696
GBP4	2.50657586183663	5.74961760310778	12.2877640505077	0.000455937643473049	0.00615233446077051	753.007078056093	1162.16432971772	3838.11891806105	1106.2501936504	5770.37159846561	4281.38633572832
FERMT1	-1.16306025117351	0.244041057856407	12.216250477137	0.000473750465292584	0.00637103106724965	66.1225088201287	52.6483840643933	36.1817213808782	29.289719994817	13.2586906907137	37.4406273746036
CARD6	2.23727448815686	-0.465635917538286	12.1900648083783	0.000480447141252779	0.0064510983855478	9.8690311671834	6.8247905268658	29.5166674422954	42.8080523001172	41.670170742243	37.4406273746036
AQP11	-1.32249524972311	1.56626832008301	12.1758371111871	0.000484125679943893	0.00648982587035534	183.563979709611	202.793775655441	61.8897865725548	58.579439989634	76.7109961391292	68.8098016614336
PDE5A	2.07469673363739	1.51112752474211	12.1529847296479	0.000490093703389883	0.00656444361237219	42.4368340188886	34.123952634329	133.301078771657	61.959023065959	157.210189618462	188.21504572098
EVL	-1.33275452589245	4.04895535889898	12.1494875574091	0.000491013537521182	0.00657137773680068	926.702026598521	987.644686245008	474.170980202036	546.365930672548	240.550531102948	310.656016324413
LOC100288152	2.21672173310434	2.89389022309776	12.1460430715115	0.00049192121722001	0.006578137979208	214.15797632788	252.517249494035	1295.87691577303	199.395401503177	733.963234664508	168.988777609697
SGK494	1.54695775684138	0.0646043597909163	12.1360596991965	0.000494561581864537	0.00659724964020277	13.8166436340568	41.9237132364613	85.6935506389221	20.2774984579502	64.3993547834665	34.4049008307168
DISP2	-1.027916622741	0.729991179800892	12.1245340443788	0.000497627638511142	0.0066219326066047	109.546245955736	140.395690838382	60.9376360099002	49.5672184527672	51.1406640927528	35.4168096786791
KCNJ11	-1.03015385938454	3.77868414233271	12.1122290072072	0.000500922205814596	0.00665493476846854	848.736680377772	841.399174955026	449.415065573014	698.447169107175	315.367428571976	483.69242932596
LOC105370697	-1.09613606211746	0.311214029834074	12.0531336560914	0.000517053883873102	0.00681626094755069	66.1225088201287	72.1477855697242	29.5166674422954	25.910136918492	29.3585293865803	14.1667238714716
ACSL5	2.14328867212363	3.40399956024115	12.0509722284833	0.00051765374431861	0.00681626094755069	136.192630107131	276.891501375698	695.069910737924	420.194829156413	926.214249679856	922.86086934158
HK2	1.51080750045034	7.35504569729521	12.0485247710718	0.000518333834663323	0.00681972076669353	5824.70219487164	6913.51280371505	14332.722419641	4360.78869615141	18069.7013127727	10206.1126405473
SLC25A30	-1.23834288894437	5.25740526251899	12.0301738506263	0.00052346193758576	0.00687262298611008	2575.81713463487	2383.8018340267	926.442497463013	546.365930672548	972.619667097354	1093.8734646472
CELF5	-1.08040782778229	0.456939817860561	12.0136118542106	0.00052813408927967	0.00692635566044871	73.0308306371571	78.97257609659	42.846775319461	29.289719994817	23.6762333762744	26.3096300470187
RND2	-1.33235740772005	1.66876897707095	11.9932163120181	0.000533945571469125	0.00699134982642385	188.498495293203	137.470780612583	82.837098950958	120.538463055593	38.8290227370901	63.7502574216223
B3GALT5	2.08127767850527	0.45805533397984	11.9912628621911	0.000534505561712054	0.00699307877016548	21.7118685678035	41.9237132364613	125.683874270419	11.2652769210835	119.328216216423	82.9765255329052
CLMN	1.10702956986407	6.40200826377727	11.9807967455279	0.000537515968934848	0.00702683875869149	3199.53990440086	3976.90293701223	7037.34480858081	2934.60463794224	6956.07736594943	4189.30263056375
LTB4R	1.70672388814219	2.83402362491006	11.9598828036311	0.000543582896634646	0.00708913656337331	160.865208025089	307.115573708961	827.418838946925	237.697343034861	581.4882917213	264.108209318149
GUSBP11	2.12566588303251	2.69989386710421	11.9288060028863	0.000552725901917364	0.00719405251783372	129.284308290102	226.193057461838	896.925830020718	191.509707658419	546.447466324414	311.667925172376
AMH	1.67167952677931	1.57068769228614	11.9242630662749	0.000554075410498754	0.0072029803364838	55.266574536227	121.871259408318	291.358072172335	121.664990747701	226.344791077184	135.595785626943
NRIR	1.7871018762576	0.903204021454271	11.8919839735737	0.000563760400066522	0.00729984841322269	53.2927683027903	75.0726957955238	211.377424909341	22.5305538421669	192.251015015349	66.7859839655091
LOC100505666	1.14050812472599	1.08675545086876	11.8875914524675	0.000565091474613752	0.00731129040907627	53.2927683027903	84.8223965481892	159.961294525988	70.9712446028258	120.275265551474	87.0241609247542
BOC	-1.12840237840373	1.03813752670526	11.8681524062332	0.000571020326694137	0.00737631870237857	83.8867649210589	113.096528730919	54.2725820713173	38.3019415316838	29.3585293865803	29.3453565909055
DOK7	-1.01846578718226	6.33893080744638	11.8621289637895	0.000572870174576338	0.00739436929127325	2109.99886354381	1750.07128510344	1132.10701899643	4793.37532992101	650.622893180022	3462.75207772685
TRPV1	1.10276366179756	2.00781890420423	11.8339029197595	0.000581619560693452	0.0074911989657198	139.153339457286	157.94515219318	333.252696929141	121.664990747701	253.809221793662	130.536241387131
GLTSCR1	1.00208613823954	3.348225032897	11.8318759077667	0.00058225305353918	0.00749180877786121	363.180346952349	397.787790708749	795.997870379321	411.182607619546	606.111574432626	439.16844001562
AIFM3	1.56729590794483	0.878510021673742	11.8241500591663	0.000584673972762408	0.00751703964509088	50.3320589526353	54.5983242149264	169.482800152535	102.51401998186	118.381166881372	69.8217105093958
KRTAP5-AS1	1.35444508292635	3.35858421292695	11.817029110099	0.000586914345268496	0.00753398846506873	454.962336807155	279.816411601498	1151.15003024952	263.607479953353	616.529117118187	325.834649043847
GPR35	1.19219140377889	0.529670012154174	11.7896353800077	0.000595613998345919	0.00762768679229675	39.4761246687336	35.0989227095955	104.736561892016	28.1631923027087	54.9288614329567	34.4049008307168
SCG5	1.82021792593114	-0.610988652547872	11.7545875912133	0.000606934576249	0.00774837336756633	8.88212805046506	20.4743715805974	43.7989258821157	13.5183323053002	50.1936147577018	28.3334477429432
KIF18B	1.04311835130282	4.43812470144691	11.7261141368377	0.000616291417488609	0.00784718769745337	521.084845627283	733.17749660044	1253.98229101623	725.483833717775	1101.41837666429	1094.88537349516
GPR39	-1.60965127789519	2.04084766109878	11.7088677296676	0.000622029571037914	0.00790403205313417	216.131782561316	374.388508902352	86.6457012015768	60.8324953738507	88.0755881597409	53.6311689419997
EEF1A2	-1.26744033230423	8.36029400078082	11.7072365286102	0.000622575082693104	0.00790481695904274	25319.9863625257	24908.5354829096	12754.0567867596	12027.9361686408	6837.69619906806	5415.73615429401
LTB	-1.83525990547636	2.01375990438977	11.7014410315171	0.000624517142607631	0.00792331881005535	304.953063065967	155.02024196738	82.837098950958	82.2365215239093	38.8290227370901	42.5001716144149
LARP6	-1.25615304689103	1.42467231662103	11.6932116793137	0.000627285299065715	0.00795226460204255	193.433010876795	145.270541214715	89.5021528895409	82.2365215239093	43.564269412345	36.4287185266413
SLC16A9	-1.84862249861652	1.20632115894114	11.6346354128001	0.000647350297516834	0.00818757833724658	58.227283886382	52.6483840643933	11.4258067518563	32.669303071142	16.0998386958666	63.7502574216223
ZNF767P	1.77036352402452	2.1210211854887	11.6245692006402	0.000650863136201288	0.00822564153802417	89.8081836213689	158.920122268446	477.02743189	119.411935363485	309.68513256167	185.179319177093
RFX3	1.01212844849936	2.27455441439182	11.6124661816901	0.000655112267471912	0.00827294402067891	125.336695823229	138.445750687849	240.894092351637	140.815961513543	241.497580437999	248.929576598716
MATN3	-1.82445341274988	2.76527530646432	11.5755779989213	0.000668236614694935	0.00841916308460288	699.714309753303	412.412341837748	228.516135037126	150.954710742518	73.8698481339763	158.869689130075
CLEC2D	1.28896953834079	2.75116227162336	11.5660443838272	0.000671671534024603	0.008455920290829	275.345969564417	158.920122268446	577.003240968742	108.146658442401	406.28416473687	212.500858072074
SERPINF1	1.89067346991651	-0.408666174778615	11.5631862948549	0.00067270476149609	0.00846240839692656	11.8428374006201	20.4743715805974	64.7462382605189	33.7958307632504	46.4054174174979	9.10717963166033
AKAP7	1.41040340777748	3.15873913520252	11.5569088031672	0.000674979776077202	0.0084701764821215	212.184170094443	256.417129795101	467.505926263453	292.89719994817	640.205350494461	510.002059372978
LINC01000	1.71571856708928	3.43900784742181	11.5557636457463	0.00067539562794225	0.0084701764821215	304.953063065967	470.91054635374	1350.14949784435	189.256652274202	995.348851138578	521.133056700563
DNHD1	1.63275720134114	0.994898780816781	11.5450846545081	0.000679286072320433	0.00850591088719402	61.1879932365371	81.8974863223896	218.042478847924	41.6815246080088	187.515768340094	70.8336193573581
RUSC1-AS1	1.28817978302469	-0.11198233346188	11.5407411467547	0.000680874916731899	0.00851927795889431	26.6463841513952	42.8986833117279	96.1672068281237	23.6570815342753	61.5582067783136	24.2858123510942
ADAMTS19-AS1	1.17345160564862	0.343602970769886	11.5347008749537	0.000683090675332464	0.00854046268217888	34.5416090851419	42.8986833117279	106.640863017325	50.6937461448756	56.8229601030587	50.5954423981129
ADGRA2	1.35588209453218	1.04801025968998	11.51338683175	0.0006909676887881	0.00863234174502014	51.3189620693537	49.7234738385937	166.626348464571	74.3508276791509	77.6580454741802	49.5835335501507
ZNF37BP	1.16650112807631	2.32769192382058	11.4851879779485	0.000701530313000946	0.00873758143654609	140.140242574004	130.645990085717	326.587642990559	112.652769210835	234.868235092643	247.917667750753
FAM83A	-1.35407394318401	2.95075147602417	11.3593520613504	0.000750690086458364	0.0092721290270719	1053.02562553847	864.798456761423	448.462915010359	137.436378437218	253.809221793662	193.274589960791
ARHGDIG	-1.98112440103663	3.29205952726566	11.3554411909201	0.000752272488514179	0.00928465614411646	267.45074463067	189.144194601709	80.9327978256486	440.472327614363	29.3585293865803	155.833962586188
HEYL	-1.54629721189643	0.481761369907429	11.3361029825926	0.000760146720345537	0.00934654443729603	99.6772147885523	107.24670827932	46.6553775700798	43.9345799922255	19.8880360360705	14.1667238714716
KRT10	-1.0750585638686	4.48598389596966	11.3190322415503	0.000767166858140966	0.00941747068312091	947.426992049606	1593.10110298553	617.945715162894	799.834661396926	486.783358216203	564.64513716294
KIAA1211	-1.10990723211186	2.37666049510966	11.3178776681408	0.000767644021168659	0.00941747068312091	288.175710081755	250.567309343501	153.296240587405	120.538463055593	80.4991934793331	226.667581943546
MYCL	1.31497201870448	0.524382640718795	11.3045602322013	0.000773169589498993	0.00945754861632768	30.5939966182685	53.6233541396599	119.970970894491	58.579439989634	74.8168974690273	39.4644450705281
COL6A2	-1.70876081598909	1.69763828817195	11.2971755380283	0.000776250894549662	0.00948744642321319	358.245831368757	214.493416558639	112.353766393253	84.489576908126	53.0347627628548	50.5954423981129
ARHGEF26-AS1	1.15362451894481	0.871762330218482	11.2642206218171	0.000790153484881536	0.0096357448480964	35.5285122018602	52.6483840643933	96.1672068281237	39.4284692237921	83.3403414844861	55.6549866379242
ANKRD10	1.04810836521524	4.87569579972361	11.2478810876953	0.00079713963278825	0.00971369033511766	872.422355179012	1011.0439680514	2054.74091420882	748.014387559942	1531.37877477743	1302.32668732743
LOC150776	1.57467884203504	3.86696761913636	11.2057966796232	0.000815422111901171	0.0098775483547643	306.926869299404	422.162042590413	1201.61401007022	475.394686069722	808.780132133535	570.716590250714
NMNAT2	-1.46364552016263	1.00167150644521	11.1900347725379	0.000822378039912318	0.00994706110304011	115.467664656046	170.619763171645	59.0333348845908	19.1509707658419	36.9349240669881	39.4644450705281
SARDH	-2.12474737789084	-0.139813550576929	11.1843538872229	0.000824899762389436	0.00997018270503385	82.8998618043405	107.24670827932	22.8516135037126	27.0366646106003	17.0468880309176	9.10717963166033
ADM	1.34383435350764	0.836719881972389	11.1774637959175	0.000827968736618933	0.00999249418396602	49.345155835917	40.9487431611948	112.353766393253	43.9345799922255	97.5460815102507	60.7145308777355
B4GALNT3	-1.20251827470771	1.18296051130892	11.173293645388	0.000829831802067538	0.0100075878063363	99.6772147885523	104.32179805352	41.8946247568064	46.1876353764422	38.8290227370901	49.5835335501507
MALRD1	-1.30867685023257	3.79457375084062	11.167472053175	0.000832439757623969	0.0100242432419552	750.046368705938	630.805638697453	362.769364371437	361.615389166779	164.78658429887	331.906102131621
IRX4	-1.27249048022326	1.41385228551854	11.1594126617501	0.00083606388033059	0.0100604711844493	153.956886208061	121.871259408318	68.5548405111377	72.0977722949342	37.8819734020391	54.643077789962
ANKMY1	1.07196369409779	3.56338867459629	11.1491060519842	0.00084072177285649	0.0101090761517645	375.023184352969	369.51365852602	961.672068281237	426.953995309063	508.565492922375	465.478070062639
CTSL	1.02249376336592	7.182300766161	11.1375120078671	0.000845992855775201	0.0101649773942813	4228.87985513809	3050.68136550901	8704.56044378917	8676.51628461848	5127.32509996599	6167.58442832997
PLAC1	-2.96551668214205	1.68359971874259	11.1332885849226	0.000847921270193022	0.0101731875743202	84.8736680377772	33.1489825590625	11.4258067518563	93.5017984449927	2.84114800515293	39.4644450705281
TMC8	1.12143273941958	1.21131204848428	11.0585011150714	0.000882814829167406	0.0105223027887853	46.384446485762	44.848623462261	100.927959641397	156.58734920306	81.4462428143841	117.381426363622
TIMP1	-1.20552935323773	5.70718812653601	11.0410273009064	0.000891174653035779	0.0105987518233316	3185.7232607668	2467.64926049962	1397.75702597708	2059.29262117406	884.544078937613	873.277335791429
ENHO	-1.4753223933705	1.5909040283424	11.0069252019322	0.000907721008878933	0.0107720181598334	180.603270359456	221.318207085505	87.5978517642315	292.89719994817	47.3524667525489	179.10786608932
PAOX	-1.24475667709412	1.50905230539333	10.9380383381145	0.000942098629751498	0.0111234347606714	243.76506982943	187.194254451176	94.2629057028143	59.7059676817424	72.9227987989253	47.5597158542262
MSMB	1.02113915921757	3.48712475406019	10.8930905006943	0.000965236432581205	0.0113229924944792	275.345969564417	278.841441526231	579.859692656706	785.189801399517	453.636631489418	437.144622319696
RCN3	1.61415257730105	0.516021997945535	10.890678475025	0.000966494192770357	0.011329613776227	21.7118685678035	18.5244314300643	59.9854854472455	135.183323053002	53.0347627628548	69.8217105093958
ENC1	-1.02319445791333	4.66939507582248	10.8868756237407	0.000968480571429008	0.0113447605861802	2028.08590485619	2347.72794124183	969.289272782474	397.664275314246	978.30196310766	564.64513716294
LINC01468	-1.53508877643884	0.440682324684522	10.8805709169236	0.000971782867091396	0.0113671466221478	106.585536605581	97.4970075266543	30.4688180049501	19.1509707658419	33.1467267267842	25.2977211990565
KNTC1	1.02617305716949	6.40602818720878	10.8640894037622	0.000980469487029386	0.0114452291677042	2137.63215081192	2112.7601531026	4208.50548693373	2007.47234733707	3691.59830802871	4766.09067390224
ANKRD36	1.24511063832992	1.61221855450205	10.8624887404667	0.00098131729237073	0.0114458999818916	50.3320589526353	65.3229950428584	165.674197901916	56.3263846054173	90.9167361648939	138.631512170829
DNM1	1.24491658203723	1.51282951680562	10.8589116663347	0.000983214601426838	0.0114598500726933	107.572439722299	155.995212042647	352.295708182235	32.669303071142	227.291840412235	57.6788043338487
TRIM69	1.3464696768789	-0.708730552208512	10.855865883842	0.000984833032811197	0.011470532137682	13.8166436340568	26.3241920321967	52.3682809460079	22.5305538421669	41.670170742243	18.2143592633207
TIA1	1.01813164151655	6.04302068566833	10.8523035056527	0.000986729385059403	0.0114844336761081	1821.82315346205	2045.48721790921	3977.13290020864	1518.55932896205	3202.92085114241	3036.73845273474
CCT6P3	1.37787106531559	0.914712824648932	10.8480812927294	0.000988981768009292	0.0114998511417152	34.5416090851419	41.9237132364613	120.923121457146	58.579439989634	65.3464041185175	63.7502574216223
ZBTB10	-1.0236477491986	5.48570567034944	10.8246502737669	0.00100157611014019	0.0116158660154726	2881.75710081755	2605.1200411122	1353.00594953231	540.733292212006	1119.41231403026	1377.20794207663
TNS2	-1.02416487012674	3.8728747248426	10.7162869260784	0.00106196568865054	0.012255354038304	1010.58879151958	1566.77691095333	636.988726415988	257.974841492811	521.824183613089	261.072482774263
TLR3	1.59122706997931	4.6251521437559	10.6885613368638	0.00107800006667118	0.0124246194293616	404.630277854519	537.208511471865	999.758090787424	590.300510664773	1507.70254140116	1713.1616796001
PRLR	-1.38042566787062	7.32246060147673	10.5708973422198	0.00114881946463247	0.0131003900010881	9735.79924642642	10663.2477131902	3498.20116719333	2686.76854567841	3583.6346838329	7960.68690691909
ANKHD1-EIF4EBP3	1.14814464659447	0.0329648542314221	10.5344874646598	0.0011716737107547	0.013307845555209	27.6332872681135	34.123952634329	66.6505393858283	28.1631923027087	58.7170587731606	28.3334477429432
CYP4F3	1.56969590554359	-0.621118277801633	10.5341332756989	0.00117189827758067	0.013307845555209	5.92141870031004	14.6245511289981	35.2295708182235	50.6937461448756	21.7821347061725	44.5239893103394
ATP2B4	-1.13654204758489	4.80181888057914	10.5310768623271	0.00117383794904845	0.0133113712181823	2101.11673549335	2675.31788653139	1068.31293129856	385.272470701054	914.849657659245	859.110611919958
RUNDC3A	-1.49501025407294	-0.0318698758988129	10.4953175773537	0.00119677442852474	0.0135151976064428	92.7688929715239	79.9475461718565	37.1338719435329	43.9345799922255	19.8880360360705	10.1190884796226
HS6ST3	-1.4249722420057	2.22467418268835	10.4796677585989	0.00120695459300855	0.0136113492093532	435.224274472788	500.159648611736	191.382263093593	49.5672184527672	130.692808237035	56.6668954858865
LINC01419	-1.4718662636159	0.356253311818556	10.4313029402936	0.00123897306686902	0.0138789781348717	61.1879932365371	80.922516247123	17.1387101277844	28.1631923027087	28.4114800515293	17.2024504153584
EDN2	1.1386851714795	0.96151661234669	10.4302469988566	0.00123968162846673	0.0138789781348717	72.0439275204388	75.0726957955238	143.774734960858	87.869159984451	149.633794938055	97.1432494043768
GPR157	1.04333430357922	0.468273968905721	10.3789393413332	0.00127460896987104	0.0142076297248723	52.305865186072	51.6734139891268	119.018820331836	40.5549969159005	79.5521441442822	66.7859839655091
UVSSA	1.15421068017294	1.38256695517682	10.3484029617265	0.00129586750588865	0.0144347449991318	81.9129586876222	119.921319257785	205.664521533413	72.0977722949342	201.721508365858	104.226611340113
SMC1B	1.44359892244022	-0.609075392214259	10.3408129483919	0.0013012069104572	0.0144843474957637	10.8559342839017	21.4493416558639	30.4688180049501	15.7713876895168	48.2995160875999	30.3572654388678
NKPD1	1.36259045082397	0.402333007154112	10.2750035614527	0.00134844613370822	0.0149795773425737	48.3582527191986	53.6233541396599	145.679036086168	41.6815246080088	97.5460815102507	45.5358981583016
MBP	1.10872683025729	2.90520999007776	10.2399853458093	0.00137428679365156	0.0151840571298581	186.524689059766	198.893895354375	404.663989128243	315.427753790337	354.196451309066	503.930606285205
BMP8A	-1.09748354785943	-0.288426336631652	10.219818255572	0.00138939541635792	0.0152824984241063	62.1748963532554	48.7485037633271	26.6602157543313	22.5305538421669	20.8350853711215	21.2500858072074
PYGL	-1.3182823151265	4.79357392861817	10.2121722772786	0.00139516743763341	0.0153112364663315	2767.27633927822	1377.63271635162	1030.22690879237	464.129409148639	536.976972973904	291.42974821313
BCL2L2-PABPN1	1.07433435045149	0.146097432260104	10.1900845870501	0.00141197838044495	0.0154645701842164	41.4499309021703	41.9237132364613	96.1672068281237	33.7958307632504	66.2934534535685	35.4168096786791
IL11	1.65510923481982	0.61259473891739	10.1879797390596	0.00141359104536426	0.015471862874948	42.4368340188886	29.2491022579963	120.923121457146	50.6937461448756	88.0755881597409	51.6073512460752
GJC2	1.03324739228547	-0.116420022207556	10.1663690319909	0.00143025671179154	0.0156228776252577	30.5939966182685	33.1489825590625	71.4112921991017	31.5427753790337	49.2465654226509	21.2500858072074
KCNC1	1.15878510634186	0.185069343120905	10.1290829120848	0.00145948005560123	0.0158889830703396	15.7904498674934	30.2240723332628	48.5596786953892	40.5549969159005	45.4583680824469	50.5954423981129
CCDC150	1.07350113117993	2.24074121456846	10.0395587761876	0.00153213897669788	0.016493203569315	96.7165054383973	89.6972469245219	208.520973221377	154.334293818843	153.421992278258	178.095957241358
GBP1P1	1.21646616040362	1.55082060586014	10.0035515127974	0.00156238628844767	0.0167626877811844	57.2403807696637	69.2228753439245	119.018820331836	138.562906129327	144.8985482628	118.393335211584
TNFRSF10C	-1.07113753909006	0.636456314470798	9.99573542262056	0.00156903155980222	0.016812816209002	87.8343773879322	80.922516247123	44.7510764447704	49.5672184527672	29.3585293865803	49.5835335501507
FER1L4	2.7882494454506	1.7397851860924	9.99136093096496	0.00157276325785248	0.0168343938868873	42.4368340188886	108.221678354586	616.993564600239	136.30985074511	354.196451309066	173.036413001546
LINC00865	-1.1135724453317	0.825877580551856	9.98103071274756	0.00158161126054676	0.0169026048815419	86.8474742712139	140.395690838382	52.3682809460079	28.1631923027087	43.564269412345	48.5716247021884
KIAA1683	1.25001432528572	2.47980897144664	9.95903610237874	0.00160061834388301	0.0170729140714048	234.882941778965	201.818805580174	646.510232042534	153.207766126735	331.467267267842	124.464788299358
RASD1	-1.90153862737352	2.8324690836119	9.94037568405386	0.00161692545671507	0.0172131458554925	1146.78142162671	545.008272073997	327.539793553213	73.2242999870425	108.910673530862	43.5120804623771
SPIRE2	1.12234159840336	5.25757163381973	9.80945380579834	0.00173617061463125	0.0181514804950027	1479.36777196079	1286.96049935184	3607.69848189862	1795.6851412207	2034.2619716895	1295.24332539169
RASAL1	1.6440415412354	1.68766965176547	9.80041348771191	0.00174472635536179	0.0182292668625109	77.9653462207488	73.1227556449907	308.49678230012	188.130124582094	139.216252252494	99.1670671003013
ZDHHC11	1.36571473961587	0.702610855947908	9.79245914094326	0.00175228966295148	0.0182965912985879	39.4761246687336	50.6984439138602	135.205379896966	48.4406907606589	81.4462428143841	68.8098016614336
ITIH6	1.4744164430941	-0.475128846211347	9.78763747593108	0.00175689045743278	0.0183329163249739	18.7511592176484	21.4493416558639	49.5118292580439	28.1631923027087	52.0877134278038	27.321538894981
LOC101928674	-1.96965934426146	2.0525744725374	9.776538365152	0.00176752771700157	0.0184086490908366	383.905312403434	209.618566182307	94.2629057028143	100.260964597643	48.2995160875999	57.6788043338487
SCART1	2.40226526314724	-0.285368613944141	9.70734594726587	0.0018353288151809	0.0190057719701338	9.8690311671834	35.0989227095955	140.918283272894	18.0244430737335	81.4462428143841	23.2739035031319
PTOV1-AS2	1.76444799807194	1.44541776015973	9.68850755515941	0.00185424085610565	0.019165180157889	70.0701212870021	110.171618505119	330.396245241177	111.526241518726	234.868235092643	121.429061755471
HIST3H2BB	1.11257942602508	-0.763216827333487	9.68564680851948	0.00185713001245861	0.0191707906087089	12.8297405173384	22.4243117311305	39.0381730688423	22.5305538421669	31.2526280566823	16.1905415673961
SERF2-C15ORF63	1.90275050387969	-0.00431374106462522	9.67861662118772	0.00186424941515668	0.0192199998063567	18.7511592176484	30.2240723332628	111.401615830599	22.5305538421669	60.6111574432626	25.2977211990565
IGFBP5	-1.7107972228201	9.35816570990011	9.67480379547851	0.00186812219054609	0.0192477835534134	54662.5898287954	107677.645052588	19167.7429768016	4839.56296529746	24922.5503012015	12441.419285696
DPYSL4	-1.19981390000853	0.307681638041103	9.62329608130609	0.00192124614190371	0.0197081501599802	54.2796714195087	55.5732942901929	23.8037640663672	38.3019415316838	19.8880360360705	30.3572654388678
APLP1	-1.02783343448876	1.01916984377525	9.61998706376281	0.00192471089019122	0.019731305305279	118.428374006201	149.170421515781	69.5069910737924	57.4529122975257	51.1406640927528	34.4049008307168
CILP2	1.13496183592711	0.0530439820440379	9.58198159492755	0.00196496211781254	0.0200809543259379	34.5416090851419	26.3241920321967	71.4112921991017	36.0488861474671	52.0877134278038	22.2619946551697
CXorf57	-1.25425657171138	0.772579845857607	9.559166903552	0.00198953379476873	0.0202813298442394	130.271211406821	140.395690838382	49.5118292580439	13.5183323053002	53.0347627628548	19.2262681112829
IGSF3	-1.1280753464574	7.41321115731566	9.53636457079051	0.00201440348654737	0.0204964469916953	13142.5888053381	20470.4717002963	6741.2259835952	2847.8620056499	7112.34050623284	4884.48400911382
CLCN6	1.01775591527689	1.55640718471669	9.50584481987151	0.00204818437000715	0.0207755312168137	102.637924138707	142.345630988915	253.272049666148	100.260964597643	201.721508365858	116.36951751566
INHA	1.31785992026689	3.13787342587498	9.50355811335106	0.00205073843288889	0.0207842003900158	499.37297705948	331.489825590625	1235.89143032579	305.289004561362	705.551754612979	178.095957241358
CD274	1.17381201080151	4.12193959872345	9.49877233672892	0.0020560942084461	0.0208169984264051	396.735052920772	498.209708461203	829.323140072235	509.190516832972	980.196061777762	875.301153487354
FAM26F	1.2307068641514	0.736645254349271	9.45750331466916	0.00210287104451497	0.0211860983641646	26.6463841513952	33.1489825590625	55.224732633972	59.7059676817424	71.0287001288233	105.238520188075
NAALADL2	1.25471937917941	1.64875024804304	9.4255845473292	0.00213978879186107	0.0214912653028898	62.1748963532554	88.7222768492554	159.961294525988	38.3019415316838	165.733633633921	43.5120804623771
NR4A1	-1.4196729154309	5.07752764923835	9.42126327013403	0.00214483711830925	0.0214985833544378	3574.56308875383	2145.90913566166	1389.18767091319	438.219272230147	639.25830115941	277.263024341659
TNFRSF21	1.17787518799024	1.957308362134	9.41979687297821	0.00214655297852253	0.0214985833544378	95.7296023216789	53.6233541396599	140.918283272894	67.5916615265008	163.839534963819	110.298064427886
WASH3P	1.48612599048724	1.14756360791204	9.41904562396406	0.00214743256904023	0.0214985833544378	54.2796714195087	77.9976060213234	213.281726034651	77.7304107554759	131.639857572086	101.190884796226
UBD	2.43326216027159	1.79126826555917	9.38548865589951	0.00218709747873285	0.0217807081722543	47.3713496024803	18.5244314300643	261.84140473004	264.734007645461	83.3403414844861	60.7145308777355
CCDC84	1.66663768638395	2.82520927747074	9.38181199772443	0.00219148827928693	0.0217838904272363	155.930692441498	246.667429042435	749.342492809241	218.546372269019	442.272039468807	219.58422000781
COL27A1	2.33901211691587	0.876006478088773	9.37137651161829	0.00220399948689829	0.0218540992811924	25.6594810346768	38.9988030106617	211.377424909341	67.5916615265008	98.4931308453017	122.440970603433
WARS	1.32216580346646	9.17423599381827	9.34120312611412	0.00224058379912566	0.0221764868937083	14694.9874079361	21239.7230896816	34394.5347747754	19930.5279287809	45514.243993215	29883.6920980214
CEMIP	-1.57119465973445	-0.206817359958766	9.32046176270573	0.00226608878460248	0.0224017887653897	88.8212805046506	100.421917752454	30.4688180049501	6.75916615265008	27.4644307164784	11.1309973275848
ZNF833P	1.25894357104018	1.08683906414004	9.31583239145653	0.00227182146180364	0.022431319944008	59.2141870031004	61.4231147417922	136.157530459621	42.8080523001172	126.904610896831	69.8217105093958
CENPH	1.09804121387551	5.70981376706627	9.31227709029223	0.00227623407490643	0.0224613170398829	964.204345033818	870.648277213023	1539.62745981263	1954.52554580798	1968.91556757098	2795.90414691972
NMB	1.03679835943989	4.40470152748773	9.30879364661794	0.00228056593610815	0.0224736753293959	569.443098346482	382.188269504485	1168.2887403773	1766.39542122589	661.987485200634	954.23004362841
SYDE2	1.26078103530276	4.63672419313027	9.30023934871569	0.00229123921503148	0.0225277617405712	767.810624806868	801.425401869098	1704.34950715189	465.255936840747	1700.90060575156	1551.25626392614
NPR3	-1.10888842350484	4.51769923908065	9.2884991801475	0.00230597009104633	0.0226317461007736	447.067111873408	514.784199740735	180.908606904391	279.37886764287	218.768396396776	540.359324811846
SPTBN4	-1.26882323024772	0.384799756264719	9.2428695361391	0.00236414187505155	0.0231193551048578	61.1879932365371	72.1477855697242	33.3252696929141	41.6815246080088	17.9939373659686	33.3929919827545
DCLK1	-1.30559777654212	0.951786263739486	9.1731881800405	0.00245586371889516	0.0237983553906535	106.585536605581	81.8974863223896	35.2295708182235	30.4162476869253	34.0937760618352	33.3929919827545
SEPT3	-1.11206307406489	1.23679212410437	9.134429513371	0.00250843664669264	0.0241688462521253	120.402180239637	91.647187075055	58.0811843219361	47.3141630685505	33.1467267267842	51.6073512460752
DPF3	-1.82326357194122	0.239257918662224	9.08803886225272	0.00257286615074548	0.0246628309062478	127.310502056666	159.895092343713	35.2295708182235	5.63263846054173	37.8819734020391	11.1309973275848
SEMA4G	-1.19046695410347	1.75800875612934	9.08529983674763	0.00257672234269464	0.0246812542801718	285.2150007316	221.318207085505	131.396777646347	77.7304107554759	75.7639468040782	78.9288901410562
SC5D	1.09519518841132	6.14297850814744	9.0665191335717	0.00260332163844018	0.0248777069554099	1833.66599086267	1968.46458196315	3179.23072870401	1693.17112123884	4069.47099271405	3280.60848509364
SORBS1	-1.57973629062105	0.626535592105642	9.03078273529371	0.0026547078510335	0.0252949344901956	187.511592176485	135.520840462049	74.2677438870658	22.5305538421669	28.4114800515293	36.4287185266413
STC1	-1.08763613290642	3.34483729048854	9.02864070729116	0.00265782043665122	0.0252949585063003	680.963150535654	336.364675966957	251.367748540838	398.790803006355	190.356916345247	278.274933189621
RAMP1	1.42428588641669	4.780038644309	9.01894134993603	0.00267196103290441	0.0253999506915014	334.560156567517	233.017847988704	916.920991836466	4000.29983467674	512.353690262579	1672.68532568161
RANGRF	-1.57094530161297	0.626717267217002	9.00656850817973	0.00269011020207963	0.0255576109373159	112.506955305891	101.39688782772	39.990323631497	55.199856913309	26.5173813814274	17.2024504153584
OTUD3	1.05111537495439	1.90287023803482	8.97638841285968	0.00273490685531485	0.0259229193287123	92.7688929715239	104.32179805352	255.176350791457	132.930267668785	128.798709566933	192.262681112829
LRRC69	1.17439221841675	0.771087712954367	8.95509065608163	0.00276697455835834	0.0261813151465742	29.6070935015502	38.9988030106617	79.980647262994	64.2120784501757	62.5052561133645	90.059887468641
SEMA6B	-1.29147235997094	1.11773237467954	8.93862996688586	0.00279202055201139	0.0264030137965382	138.166436340568	116.996409031985	72.3634427617564	58.579439989634	26.5173813814274	27.321538894981
GNG7	-1.3927211980758	0.252878205132817	8.93736778384941	0.00279395052162218	0.0264059835013465	82.8998618043405	69.2228753439245	30.4688180049501	34.9223584553587	22.7291840412235	13.1548150235094
CCNE2	1.22852379930948	6.47761481382549	8.92785444357338	0.00280854076518638	0.0264979010646135	1882.02424358187	1790.04505818937	3498.20116719333	1877.92166274461	4211.5283929717	5072.6990548348
CDC42EP3	-1.26098404613782	0.877400310945514	8.92262599678385	0.00281659235550166	0.0265432155024525	72.0439275204388	87.7473067739888	39.0381730688423	28.1631923027087	22.7291840412235	48.5716247021884
TRNP1	-1.94784572964381	0.151204836537247	8.91473243716099	0.00282879254168857	0.026642823587166	105.598633488862	35.0989227095955	29.5166674422954	34.9223584553587	5.68229601030587	22.2619946551697
PTBP2	1.21447533603727	2.55234063754535	8.88484701525029	0.00287547136521598	0.0269971316330486	105.598633488862	119.921319257785	258.984953042076	144.195544589868	219.715445731827	332.918010979583
CGA	2.12235307068168	2.17705539697933	8.87507207392465	0.00289090828198586	0.0271147847589253	127.310502056666	53.6233541396599	531.300013961317	419.068301464305	221.609544401929	179.10786608932
SLC7A2	-1.07001985720604	7.63899496471794	8.85807464283039	0.002917951922825	0.0272555893468552	13333.0611068648	7468.27077654172	6414.63834060465	6226.31855428283	2984.15245474563	7601.45926589249
PLEKHB1	-1.00356360188071	1.17348552842809	8.85749940476691	0.00291887163313118	0.0272555893468552	134.218823873694	163.794972644779	67.602689948483	59.7059676817424	67.2405027886194	32.3810831347923
SH3TC2	-1.27742869869819	0.594226341350572	8.84933848414017	0.002931951357619	0.0273620885978596	137.179533223849	146.245511289981	55.224732633972	0	51.1406640927528	16.1905415673961
NEXN	2.48893208289814	0.30825617388838	8.84162959626965	0.00294436127466924	0.0274465531028922	10.8559342839017	26.3241920321967	48.5596786953892	28.1631923027087	131.639857572086	100.178975948264
NOV	-1.70477955816368	0.388691511392885	8.83027192654829	0.002962742356423	0.0275573079823642	144.087855040878	58.4982045159926	25.7080651916766	4.50611076843338	30.3055787216313	13.1548150235094
RASEF	1.06658480992483	6.96793764004976	8.83012050726389	0.00296298819686763	0.0275573079823642	4103.54315931486	4301.56797207599	8261.81043215474	3171.17545328499	7737.39306736649	7990.03226350999
PDE4D	1.44440432164152	2.80277726655861	8.82451989491254	0.00297209577891393	0.0276105839245211	142.114048807441	223.268147236038	383.71667674984	123.918046131918	501.936147577018	355.180005634753
PATL2	1.30691002927613	0.933189836279744	8.81822712327429	0.00298236286585752	0.0276744983480851	53.2927683027903	123.821199558851	220.898930535888	37.1754138395754	179.939373659686	59.7026220297733
CLEC7A	-1.19265372367991	0.581655793260609	8.8094747887476	0.00299670283261871	0.0277212687467261	58.227283886382	81.8974863223896	23.8037640663672	28.1631923027087	31.2526280566823	25.2977211990565
AHSA2	1.91866040146286	3.39117957358552	8.80920608469849	0.00299714418818669	0.0277212687467261	162.839014258526	338.31461611749	1050.22207060812	236.570815342753	701.763557272775	356.191914482715
ARHGEF4	-1.37152726465712	0.738629921796628	8.79872344051381	0.00301441392560605	0.0278296824623325	119.415277122919	73.1227556449907	44.7510764447704	34.9223584553587	24.6232827113254	23.2739035031319
L1CAM	1.14161902538547	5.7750012972478	8.77503735987864	0.00305380903316291	0.0281615651303133	2377.44960817448	1585.3013423834	5093.05335963994	1348.45364745369	3076.01624024558	1358.99358281331
PAQR6	1.79682319097195	1.84012340570623	8.74034502249658	0.00311245622680732	0.0285733973046396	83.8867649210589	185.244314300643	494.166142017784	92.3752707528844	365.561043329677	100.178975948264
MATK	-1.39248435323408	5.00862060974013	8.72862346243384	0.00313252905115443	0.0286931935117234	1230.66818654777	750.726957955238	519.874207209461	1502.78794127253	201.721508365858	690.12183431026
LOC100270804	1.84395847436589	0.305593345560461	8.71346408013932	0.00315868425227463	0.028884196623626	13.8166436340568	31.1990424085294	95.215056265469	28.1631923027087	55.8759107680077	36.4287185266413
TSACC	-1.09440991030136	0.168857478277315	8.7113208211169	0.00316239998147216	0.0288906691920291	57.2403807696637	42.8986833117279	21.8994629410579	39.4284692237921	20.8350853711215	44.5239893103394
IFFO2	1.19975778167515	4.13610572567042	8.68995020020432	0.00319969367056104	0.0291450358253278	521.084845627283	662.004681105983	1302.54196971162	615.084119891157	1171.50002745806	1061.49238151241
LOC146880	1.16620172408225	3.58263726093281	8.66921087317061	0.00323631304007356	0.0293887162279449	401.669568504364	553.783002751396	1154.00648193748	350.350112245696	823.932921494351	427.025533840073
CLUHP3	1.49995358650924	1.53117916883775	8.66869070038063	0.00323723696287257	0.0293887162279449	69.0832181702838	100.421917752454	278.027964295169	56.3263846054173	168.574781639074	115.357608667697
CTSC	1.01721277179829	3.86263987840881	8.6570600739825	0.00325796525049866	0.0295440677904543	204.288945160696	253.492219569301	364.673665496746	524.961904522489	463.107124839928	713.395737813392
SHISA2	-2.17105813236129	2.56661497511741	8.64409266936761	0.00328123505748131	0.0296727515629785	1028.35304762051	301.265753257362	229.46828559978	57.4529122975257	58.7170587731606	21.2500858072074
UPK3B	-1.2413100153797	1.1556618362594	8.63395435735133	0.00329954571170771	0.0298029050849226	98.690311671834	136.495810537316	45.7032270074251	90.1222153686677	44.511318747396	92.0837051645655
SALL4	-2.39559886338892	2.2520913350511	8.63309697829948	0.0033010989660186	0.0298029050849226	632.604897816456	438.736533869944	157.104842838024	23.6570815342753	40.7231214071921	22.2619946551697
LOC642846	1.52245229907699	0.296147567739195	8.6211844886084	0.00332275705688185	0.0299322894523188	21.7118685678035	56.5482643654595	139.013982147585	28.1631923027087	71.9757494638743	60.7145308777355
MMP9	-1.22225164352585	0.64532618899929	8.61522229469914	0.00333365109546014	0.0300138801933411	97.7034085551156	77.0226359460569	42.846775319461	61.959023065959	26.5173813814274	23.2739035031319
USP2	-1.81235384898949	1.3331901255223	8.58895880169676	0.0033820732701906	0.0303495108776412	203.302042043978	156.970182117913	82.837098950958	107.020130750293	17.0468880309176	32.3810831347923
GJB3	-1.00678650800068	1.46617043674729	8.55991157003333	0.00343646113045092	0.0307868483183654	61.1879932365371	52.6483840643933	32.3731191302595	107.020130750293	19.8880360360705	70.8336193573581
LOC100507373	1.11936821923508	1.1316755932209	8.55794302299234	0.00344017903956337	0.0308032688687699	78.9522493374672	92.6221571503216	174.243552965808	38.3019415316838	164.78658429887	89.0479786206788
HS6ST2	-1.67487267521284	3.23260062276279	8.54286193600883	0.00346879803833362	0.0309746605160709	454.962336807155	763.401568933703	143.774734960858	112.652769210835	195.092163020501	212.500858072074
CHRD	-2.31707551605719	1.26113792652432	8.51108428873977	0.00352989667257191	0.031468653315056	364.167250069067	257.392099870367	90.4543034521955	11.2652769210835	29.3585293865803	7.08336193573581
HNF4G	1.46869208187369	2.14349993667754	8.50042072245151	0.00355064371217019	0.0316224269354973	93.7557960882423	117.971379107252	260.889254167385	103.640547673968	268.962011154478	303.572654388678
TMEM161B-AS1	1.0489655722704	2.21206664567003	8.49923862737149	0.00355295121801438	0.0316224269354973	110.533149072454	121.871259408318	232.324737287744	79.9834661396926	206.456755041113	124.464788299358
CENPV	-1.33604038409508	0.316409456654614	8.48333984786852	0.00358413497700014	0.031796063875765	47.3713496024803	70.1978454191911	32.3731191302595	41.6815246080088	11.3645920206117	42.5001716144149
RIBC1	-1.16086525489013	-0.0137062791246058	8.47788572424804	0.00359489665342278	0.031841264589626	69.0832181702838	76.0476658707903	36.1817213808782	25.910136918492	23.6762333762744	17.2024504153584
SLC26A1	-1.12563206590227	2.37743384220067	8.47702622749499	0.00359659554382743	0.031841264589626	136.192630107131	91.647187075055	59.9854854472455	179.117903045227	36.9349240669881	126.488605995282
RASL11B	-1.68409500797893	0.854091134477933	8.46697074610622	0.00361653206991537	0.0319793022480991	228.961523078655	85.7973666234558	66.6505393858283	15.7713876895168	26.5173813814274	7.08336193573581
C2orf54	1.19343903949409	2.87734152659818	8.46504355220269	0.00362036584023376	0.0319958886940291	63.1617994699737	77.9976060213234	184.71720915501	720.977722949342	115.540018876219	505.954423981129
IKZF2	2.41822033898623	2.89196108794919	8.43799193152721	0.00367461793036421	0.0324052518079231	108.559342839017	144.295571139448	443.702162197085	78.8569384475842	744.380777350069	536.311689419997
GK	1.55804481879764	-0.188460313348718	8.43633503165478	0.00367796759511117	0.0324172969103083	20.7249654510851	12.6746109784651	58.0811843219361	27.0366646106003	34.0937760618352	29.3453565909055
LINC00969	1.2260310730108	3.76025248056453	8.3774506569194	0.00379904939692577	0.0332870060027689	411.538599671548	432.886713418345	1118.77691111926	413.435663003763	716.91634663359	428.037442688035
FBXO39	1.12387831578138	2.36323311191551	8.37124483756864	0.00381204413154619	0.0333317615422404	158.891401791653	224.243117311305	383.71667674984	65.3386061422841	373.137438010085	143.691056410641
FAM19A5	-1.11816298966202	2.38262123898773	8.36321187217591	0.00382893200528945	0.0333784142907919	404.630277854519	278.841441526231	193.286564218902	252.34220303227	102.281328185506	126.488605995282
SH3BP5-AS1	1.89541188317689	0.874005093355916	8.34454991358426	0.00386845983602229	0.0336247352023618	36.5154153185786	48.7485037633271	181.860757467046	24.7836092263836	113.645920206117	50.5954423981129
LINC01291	1.40754059979822	0.66497220212695	8.32891596867029	0.00390189346821753	0.0338253799279271	25.6594810346768	22.4243117311305	39.990323631497	165.599570739927	72.9227987989253	297.501201300904
QRICH2	1.18713440210833	2.39446923414102	8.31557638055286	0.00393065290951835	0.0340205504207835	160.865208025089	189.144194601709	469.410227388762	117.158879979268	274.644307164784	150.774418346377
SLC34A3	1.42981399161395	0.181400873731609	8.31327087039245	0.00393564528121827	0.0340284939623633	49.345155835917	34.123952634329	155.200541712714	52.9468015290923	59.6641081082116	34.4049008307168
KCNF1	-2.99543197898291	1.72780395056268	8.31322924025874	0.00393573548674295	0.0340284939623633	208.23655762757	69.2228753439245	30.4688180049501	176.86484766101	3.78819734020391	39.4644450705281
RPL32P3	1.73063572539368	2.02848713828372	8.29635237014139	0.00397247867773034	0.0342555536004177	79.9391524541855	150.145391591048	419.898398130718	103.640547673968	286.008899185395	199.346043048565
LENG8	1.2970705968887	4.10527967852853	8.26975617375368	0.00403109196435737	0.0346877692414765	502.333686409635	872.598217363556	1875.73660842974	515.949682985623	1250.10512226729	758.931635971694
LIME1	1.65318341658085	2.52100324595836	8.24043329107092	0.00409673515111019	0.0351600573026742	146.061661274314	144.295571139448	532.252164523972	233.191232266428	320.102675247231	231.727126183357
LOC155060	1.96121608860166	1.54417127119147	8.20823805598574	0.00417006241664378	0.0356956469095736	49.345155835917	95.5470673761212	346.582804806307	94.6283261371011	182.780521664839	83.9884343808675
LOC90768	-1.04709812425826	0.646358696665891	8.20175012527468	0.00418500017910841	0.0358047580768642	113.493858422609	64.3480249675918	49.5118292580439	34.9223584553587	30.3055787216313	20.2381769592452
MIR22HG	1.48432235783074	2.15701671152786	8.19567365817051	0.00419903998013283	0.0359060765648093	109.546245955736	153.070301816847	438.941409383812	102.51401998186	248.126925783356	155.833962586188
CYP1A1	1.82152176260795	4.19763250665184	8.17372035354697	0.00425016424827842	0.0362483997813766	586.220451330694	258.367069945634	2356.57264257036	806.593827549576	567.282551695536	316.727469412187
S100A7	1.72055096205845	3.50909993425711	8.13617132512503	0.00433908077108395	0.0368145996263151	83.8867649210589	148.195451440514	218.042478847924	776.177579862651	447.007286144062	716.431464357279
SH2D5	-1.4627195244226	0.741668727450297	8.11495051988742	0.00439016710592272	0.0370747910480017	106.585536605581	76.0476658707903	39.990323631497	59.7059676817424	21.7821347061725	32.3810831347923
DIRC3	1.12015249509839	2.86542609187374	8.09870030025359	0.00442970109738599	0.0373700287209006	252.647197879895	320.765154762693	456.080119511596	98.0079092134261	649.675843844971	239.822396967055
LOC103091866	1.00982791719953	0.717003125174605	8.09134370735838	0.00444771743017707	0.0374833164138853	44.4106402523253	79.9475461718565	118.066669769182	36.0488861474671	109.857722865913	45.5358981583016
LINC01004	1.54606628652281	2.13616166631423	8.06992404629516	0.00450060033205657	0.0377415688665531	94.7426992049606	119.921319257785	270.410759793932	48.4406907606589	294.532343200854	110.298064427886
CTSH	1.03430558509255	5.19719318111972	8.06882970420794	0.00450331927597935	0.0377415688665531	1236.58960524808	951.570793460146	2883.1119037184	2358.94898727488	1359.01579579815	1253.75506262524
NPIPB3	2.01361816198747	-0.246731595613872	8.04405436072033	0.00456532439452016	0.0381791023187584	13.8166436340568	22.4243117311305	79.980647262994	13.5183323053002	55.8759107680077	40.4763539184903
LOC101927895	1.38067283135999	-0.18023030870611	8.03373778728502	0.00459139936668597	0.0383579023778198	22.6987716845218	22.4243117311305	71.4112921991017	29.289719994817	38.8290227370901	27.321538894981
SNHG12	1.85764937876436	2.95453264965059	8.02672861294532	0.00460920142231339	0.0384869496382336	119.415277122919	114.071498806186	528.443562273353	303.035949177145	268.962011154478	245.893850054829
NPC1L1	-1.70850061692	0.585547817036458	8.01603417153064	0.00463649895665388	0.0386359150691898	203.302042043978	140.395690838382	60.9376360099002	10.1387492289751	36.9349240669881	9.10717963166033
SPACA6	1.55789843392754	1.03830709969545	7.99520907257428	0.00469012842681235	0.0390032512073998	50.3320589526353	85.7973666234558	223.755382223852	39.4284692237921	147.739696267953	49.5835335501507
BMPR1B	-1.42675242502027	0.512004667850489	7.9735420054161	0.00474659707019322	0.0393726612812322	63.1617994699737	63.3730548923253	21.8994629410579	24.7836092263836	20.8350853711215	50.5954423981129
APBA1	-1.20096601074189	0.35154519547084	7.9684229072051	0.00476003928733769	0.03942977238594	94.7426992049606	84.8223965481892	31.4209685676048	24.7836092263836	38.8290227370901	17.2024504153584
IL1RN	1.60225909732898	1.23800483835044	7.94419632367418	0.00482418374967251	0.0397940366751128	41.4499309021703	47.7735336880606	84.7414000762674	127.297629208243	153.421992278258	201.369860744489
SNHG21	1.09950389033747	1.68158315823585	7.91374300975746	0.0049060656313061	0.0403532153613356	67.1094119368471	74.0977257202572	177.100004653772	68.7181892186091	105.122476190659	133.571967931018
ADRA2A	-1.69607715525873	1.94605442023518	7.89737863979179	0.00495064910137034	0.0406525411886898	70.0701212870021	31.1990424085294	15.234409002475	92.3752707528844	13.2586906907137	33.3929919827545
ERG	-1.20257339679405	0.0939023288700091	7.86560825739058	0.0050383874865769	0.0411250199391374	50.3320589526353	60.4481446665256	29.5166674422954	21.4040261500586	15.1527893608156	24.2858123510942
REC8	2.05738495747652	2.82142805743406	7.84496850231811	0.00509623462117443	0.0414728933987108	104.611730372144	272.991621074632	951.198412092035	223.052483037453	518.035986272885	229.703308487433
IL1R1	-1.23637722852684	2.12589756160042	7.83133755081146	0.00513480884194516	0.0417244710523252	411.538599671548	578.15725463306	184.71720915501	1.12652769210835	194.14511368545	18.2143592633207
KNDC1	-1.61270195917091	1.70681217261906	7.81910871600264	0.00516966841377704	0.0418861983777424	270.411453980825	206.693655956507	100.927959641397	87.869159984451	46.4054174174979	58.690713181811
ESR2	1.19944543773186	0.188747965662298	7.8189608786738	0.00517009131190909	0.0418861983777424	19.7380623343668	30.2240723332628	63.7940876978642	40.5549969159005	42.617220077294	40.4763539184903
GATA2	1.02279828981194	3.88563226777568	7.80867494381494	0.00519960162492723	0.0420419050731993	717.478565854233	465.060725902141	1187.3317516304	720.977722949342	1013.34278850455	884.408333119014
PIDD1	1.21733609349834	2.73102881176139	7.775844538966	0.00529494560089589	0.0426464400693645	175.668754775864	216.443356709172	515.113454396187	383.019415316838	331.467267267842	293.453565909055
GNAZ	-1.19537380542882	1.96706584070583	7.76840547476746	0.00531679619801149	0.042777827017088	214.15797632788	161.845032494246	106.640863017325	149.82818305041	48.2995160875999	93.0956140125278
BIVM	1.00932687893407	-0.214397290756585	7.73525587973702	0.00541528889105047	0.0434206259905082	27.6332872681135	29.2491022579963	72.3634427617564	22.5305538421669	35.0408253968862	30.3572654388678
OPRL1	-1.00043112625888	1.90574487341215	7.73413846508139	0.0054186411273791	0.0434261964995105	316.795900466587	280.791381676764	164.722047339261	79.9834661396926	111.751821536015	46.5478070062639
SLC6A17	1.57990541013212	-0.757023734563309	7.71747510549895	0.00546888287383778	0.0437644539869653	21.7118685678035	14.6245511289981	68.5548405111377	40.5549969159005	34.0937760618352	26.3096300470187
SDHAP1	1.15589280597501	2.74375206882756	7.70483162610167	0.00550732100548901	0.0439644028093287	186.524689059766	241.792578666103	537.012917337245	218.546372269019	348.51415529876	271.191571253885
LOC202181	1.52515407957728	-0.120180570318068	7.69093738801916	0.00554987946204857	0.0441531549607282	33.5547059684235	24.3742518816636	101.880110204052	10.1387492289751	54.9288614329567	42.5001716144149
CCL2	-1.75798908053067	1.85594870295121	7.66072653763982	0.00564357738607526	0.0446162061276516	138.166436340568	73.1227556449907	40.9424741941517	65.3386061422841	17.9939373659686	37.4406273746036
C2CD4C	-1.30083034726786	2.81278307240477	7.65058409153745	0.0056753942792647	0.0447810805975203	460.883755507465	239.84263851557	182.8129080297	245.583036879619	86.181489489639	118.393335211584
UBE2Q2P2	1.05092207728435	0.229051092206895	7.62524939483472	0.0057556709921764	0.0452615109158588	43.4237371356069	24.3742518816636	82.837098950958	46.1876353764422	48.2995160875999	48.5716247021884
RPL39	1.01056274578413	1.92148038054684	7.62097782192149	0.00576931976843689	0.0453079687573385	101.651021021989	80.922516247123	133.301078771657	130.677212284568	194.14511368545	214.524675767999
FAM78A	-1.22454994068942	1.3363366460181	7.62079747105561	0.00576989676176619	0.0453079687573385	191.459204643358	155.995212042647	99.0236585160877	95.7548538292094	41.670170742243	77.9169812930939
LIMA1	1.47473255445718	6.04815435040839	7.55580732084383	0.00598169946669997	0.0466127567884331	1827.74457216236	2392.5765647041	4942.6135707405	1226.78865670599	5589.48517547087	3064.05999162972
STRIP2	1.04850539318062	-0.272990430165077	7.54870025984543	0.00600533748411761	0.0467301046799838	21.7118685678035	20.4743715805974	47.6075281327345	30.4162476869253	33.1467267267842	38.4525362225658
NEAT1	1.95276414696492	6.16165849554821	7.54090884312575	0.00603136120377953	0.0469102681727565	1195.13967434591	3025.33214355208	8819.77066187039	1597.41626740963	6222.11413128492	3950.49214244466
AHNAK2	-1.04389898195105	1.58270569399584	7.53695389701336	0.00604461492062203	0.0469838687226194	252.647197879895	192.069104827509	118.066669769182	39.4284692237921	81.4462428143841	62.73834857366
C1QL1	-1.13963432753682	1.68675629640417	7.5005505319714	0.00616801354529626	0.0476781028115829	275.345969564417	164.769942720046	126.636024833074	110.399713826618	61.5582067783136	82.9765255329052
COMTD1	1.16506880934406	6.07112407651011	7.47524957427709	0.00625528937658995	0.0481477549236252	1893.86708098249	1166.06421001879	3931.42967320121	6807.60684341074	2468.01056714285	3448.58535385538
RND1	1.40068079786655	5.97580459350228	7.43128741905593	0.00640994671405918	0.0490974073192278	3062.36037117701	1759.82098585611	8053.28945893337	1208.76421363226	3984.23655255946	762.979271363543
HCG27	1.05815779814548	-0.35698536176125	7.42614147531687	0.00642830337049404	0.0491981997904972	24.6725779179585	28.2741321827297	51.4161303833533	28.1631923027087	49.2465654226509	26.3096300470187
WNT6	-1.45058619177779	2.04780073355849	7.41229799551395	0.00647795280115405	0.0493962793857482	275.345969564417	500.159648611736	119.018820331836	51.8202738369839	135.42805491229	48.5716247021884
HSPA12A	-1.27505238986995	0.732271392828184	7.41083455201122	0.00648322424851114	0.0494134176515488	55.266574536227	41.9237132364613	22.8516135037126	20.2774984579502	14.2057400257647	24.2858123510942
ZNF697	-1.11460100438316	1.91505361882792	7.36870289475406	0.00663687898078687	0.0502796659365036	189.485398409921	224.243117311305	90.4543034521955	56.3263846054173	83.3403414844861	132.560059083056
LINC01012	1.3002488046974	0.107733929824218	7.35431043739071	0.00669021640567973	0.0505238157021294	18.7511592176484	32.1740124837959	61.8897865725548	38.3019415316838	53.0347627628548	49.5835335501507
LINC00894	2.02493630539349	-0.104992945030211	7.35243210794459	0.00669720957950352	0.0505492386783682	10.8559342839017	24.3742518816636	68.5548405111377	13.5183323053002	62.5052561133645	24.2858123510942
CLIP2	-1.30193257432229	1.1309477906168	7.3451000006709	0.00672457913316168	0.0506622165122153	160.865208025089	137.470780612583	73.3155933244111	75.4773553712592	39.7760720721411	32.3810831347923
MICB	-1.05917697533348	1.63197447746984	7.33820007105434	0.00675043976454751	0.0508336111486041	176.655657892583	160.87006241898	123.77957314511	144.195544589868	32.1996773917333	78.9288901410562
APOC1	-1.05514414932371	0.731273359706459	7.32379564672987	0.00680475475586344	0.0511718810241898	51.3189620693537	53.6233541396599	28.5645168796407	98.0079092134261	17.9939373659686	41.4882627664526
DLGAP1-AS1	1.25890324853577	0.350282191941625	7.30684788954862	0.00686923183731191	0.0515349063223784	37.5023184352969	29.2491022579963	103.784411329361	48.4406907606589	47.3524667525489	36.4287185266413
PRR5-ARHGAP8	1.70673683088494	-0.441729549730132	7.3053121350201	0.00687510530461935	0.0515349063223784	11.8428374006201	24.3742518816636	67.602689948483	27.0366646106003	42.617220077294	40.4763539184903
RASL10B	-1.09243820304376	0.882481532871736	7.23523777447329	0.00714863421134754	0.0532675930905746	82.8998618043405	60.4481446665256	41.8946247568064	83.3630492160176	20.8350853711215	49.5835335501507
STAG3L5P-PVRIG2P-PILRB	1.78431675263749	3.96034493946761	7.22300932448655	0.00719749442066078	0.0535340265489385	287.188806965037	695.153663665045	1936.67424443964	455.117187611772	1202.75265551474	797.38417219426
DEGS2	-1.1153775181135	5.8746451150654	7.20807149424382	0.00725764361428709	0.0539028806178027	2493.90417594724	1851.46817293116	1098.78174930351	3280.4486394195	759.533566710884	1475.36310032897
LAT	2.20770613044347	-0.54403476817456	7.20602011394386	0.00726594379444369	0.0539028806178027	9.8690311671834	21.4493416558639	81.8849483883033	24.7836092263836	53.0347627628548	15.1786327194339
COL7A1	1.9876185706333	-0.136891947121985	7.19580490935551	0.0073074206394622	0.0541544492831981	9.8690311671834	40.9487431611948	147.583337211477	23.6570815342753	46.4054174174979	30.3572654388678
YJEFN3	1.75851810701527	1.03270644329118	7.1883306459486	0.00733792165097469	0.0543558375786842	31.5808997349869	132.59593023625	279.932265420479	51.8202738369839	227.291840412235	107.262337883999
LRP5L	1.47600141175057	1.8272865561055	7.17425822638766	0.0073957020315784	0.0547094463096526	80.9260555709038	91.647187075055	306.59248117481	190.383179966311	146.792646932902	165.95305106581
HIST1H2BO	-1.19102061698774	0.0648311996550304	7.17075112657145	0.00741017418792133	0.0547421593150192	91.7819898548056	110.171618505119	55.224732633972	20.2774984579502	27.4644307164784	14.1667238714716
ETNK2	-1.07492765786518	5.74051119087238	7.14711264791015	0.00750847713720307	0.0552615953785994	2628.12299982094	2283.37991627424	1429.17799454469	1447.58808435922	761.427665380986	683.038472374525
IL4R	-1.30722968100216	3.61302202896162	7.13750422298781	0.00754881482076754	0.0554461554887569	785.574880907798	561.582763353529	379.908074499221	397.664275314246	141.110350922596	207.441313832263
LHX4-AS1	1.42134037391461	1.07907478634574	7.12399202880896	0.00760591628175888	0.055709671878181	54.2796714195087	71.1728154944576	216.138177722615	65.3386061422841	101.334278850455	56.6668954858865
DOCK9-AS2	1.0505911796032	0.842596400838928	7.11755618482178	0.00763326870257808	0.0558599390366451	58.227283886382	47.7735336880606	119.970970894491	74.3508276791509	83.3403414844861	68.8098016614336
AHR	1.22461366222071	4.02355935901981	7.10706480023005	0.00767807299126046	0.0561232374218496	466.805174207775	520.634020192334	989.284434598223	303.035949177145	1088.15968597357	870.241609247542
ROR2	1.30903629886135	-0.411745598777523	7.10207980726067	0.00769945593649133	0.0562184135201988	17.7642561009301	13.6495810537316	36.1817213808782	34.9223584553587	35.0408253968862	23.2739035031319
GOLGA8A	1.94803386913094	0.788556945712595	7.09933235438816	0.00771126705047891	0.0562292792824078	26.6463841513952	48.7485037633271	171.387101277844	22.5305538421669	100.387229515404	35.4168096786791
SHC4	-1.29708114705124	0.492486759720056	7.07526440762352	0.00781552879245101	0.0568626696337675	68.0963150535654	33.1489825590625	22.8516135037126	27.0366646106003	15.1527893608156	20.2381769592452
STOM	-1.38447307709589	6.27054739655271	7.07066351110097	0.00783562329819493	0.0569834981378742	4304.8713951254	6924.23747454299	1654.83767789385	926.005762913061	2170.63707593684	1601.85170632426
CHST8	-1.39895773608953	2.21648796987761	7.05660653329986	0.00789734533423933	0.0573303065778786	86.8474742712139	111.146588580386	53.3204315086626	304.162476869254	17.9939373659686	111.309973275848
GPR19	1.1863168811965	1.84930391436364	7.04720803082947	0.0079388898552611	0.0575551903836831	74.0177337538755	77.0226359460569	154.24839115006	104.767075366076	157.210189618462	192.262681112829
SOCS3	-1.96845228323133	4.37120454599048	7.04406848112009	0.00795281745928256	0.0576305942803265	1878.076631115	1051.01774113733	551.295175777065	755.9000814047	172.362978979278	284.346386277395
HGFAC	1.83441571934227	-0.268173830935334	7.01857772050666	0.00806682822835977	0.0583016541705559	10.8559342839017	22.4243117311305	55.224732633972	25.910136918492	53.0347627628548	53.6311689419997
AZGP1	1.61720452595389	1.2575020757145	6.98473837061051	0.00822076695117044	0.0592569707759489	20.7249654510851	43.8736533869944	79.0284967003393	123.918046131918	98.4931308453017	200.357951896527
LINC00304	1.19308618334185	-0.252380390683778	6.96683732683459	0.0083034127264853	0.0597605012638347	25.6594810346768	40.9487431611948	76.1720450123752	37.1754138395754	63.4523054484155	23.2739035031319
ABCA5	1.59857306858583	3.69749225199032	6.94803103870765	0.0083911538356721	0.0602724592653705	306.926869299404	379.263359278685	1031.17905935503	225.305538421669	868.444240241747	516.073512460752
BCO1	1.12083358195836	0.24736541248216	6.93895780433137	0.00843382387042604	0.0603935404770172	24.6725779179585	26.3241920321967	59.9854854472455	86.7426322923427	42.617220077294	60.7145308777355
MYEOV	1.17662124627934	1.59009711421769	6.93894555886761	0.00843388160874813	0.0603935404770172	18.7511592176484	15.5995212042647	50.4639798206986	376.260249164188	22.7291840412235	347.084734851055
CCDC183	-1.05587162381646	1.54986153432023	6.93601651398937	0.00844770391061796	0.0604660226033325	199.354429577105	277.866471450965	140.918283272894	75.4773553712592	73.8698481339763	43.5120804623771
C1orf106	1.27105717526094	0.158096585963775	6.93461108464579	0.00845434442589168	0.0604870587843678	31.5808997349869	27.2991621074632	74.2677438870658	58.579439989634	56.8229601030587	72.8574370532826
ADAM8	1.79015272692142	1.39586523469006	6.92425016074886	0.00850346389781565	0.0607321256792857	46.384446485762	82.8724563976561	281.836566545788	56.3263846054173	139.216252252494	61.7264397256978
NR4A3	-1.00714424027221	1.61782056486038	6.91582656328828	0.00854361399641076	0.060992222068741	285.2150007316	161.845032494246	122.827422582455	34.9223584553587	83.3403414844861	30.3572654388678
ZNF529-AS1	1.18181075642206	0.0644976972573911	6.91043677722024	0.00856940551346782	0.0611229399806101	26.6463841513952	26.3241920321967	59.0333348845908	24.7836092263836	51.1406640927528	26.3096300470187
LINC01089	1.90313522975114	1.76494221815612	6.87506228091973	0.00874067113700892	0.0619927547959474	64.1487025866921	149.170421515781	495.118292580439	120.538463055593	253.809221793662	129.524332539169
WASH2P	1.02967782904095	0.687284634451248	6.86375372652361	0.00879615737625166	0.0621973205042529	42.4368340188886	69.2228753439245	125.683874270419	82.2365215239093	85.234440154588	37.4406273746036
SLC39A8	-1.17991141457967	4.07817103373767	6.80834400735689	0.00907328711328635	0.0636064284505415	560.560970296017	873.573187438822	236.133339538363	390.905109161596	325.784971257536	760.955453667618
BTBD11	-1.46218267408293	0.904740680735473	6.79461365608535	0.00914333077387373	0.0639328918168039	112.506955305891	157.94515219318	41.8946247568064	45.0611076843338	46.4054174174979	31.36917428683
MMS22L	1.00758656524291	5.47166031499316	6.75107486091233	0.00936912256712614	0.0651215788470473	1017.49711333661	894.04755901942	1655.78982845651	1009.36881212908	1808.86422994737	2509.5339429464
WNT10B	-1.09165042025117	2.36307052269501	6.73333614840611	0.00946274540138482	0.0656327345517951	224.027007495063	125.771139709384	111.401615830599	217.419844576911	44.511318747396	143.691056410641
GAS6	-1.16701431831963	2.89208624718881	6.69632447856443	0.00966118703943435	0.0667541046136984	470.752786674648	317.840244536893	229.46828559978	226.432066113778	103.228377520557	98.1551582523391
VWA2	1.30521236863141	-0.461303974800716	6.68860034155249	0.00970313566012906	0.066911648496755	16.7773529842118	21.4493416558639	56.1768831966267	21.4040261500586	32.1996773917333	39.4644450705281
AATK	-1.11705958185833	0.5631806753698	6.65455749559235	0.00989025290943092	0.0679815329415655	79.9391524541855	96.5220374513877	57.1290337592814	51.8202738369839	19.8880360360705	31.36917428683
GOLGA7B	-1.14564542552937	0.802549180390525	6.64284303802489	0.00995549348785812	0.0683540836491973	104.611730372144	90.6722169997885	38.0860225061876	58.579439989634	41.670170742243	24.2858123510942
