# Supplementary material for: An R package for generic modular response analysis and its application to estrogen and retinoic acid receptor crosstalk
Source: Sci Rep. 2021 Mar 31;11:7272. doi: 10.1038/s41598-021-86544-0 (PMC8012374; doi:10.1038/s41598-021-86544-0)
Supplement: Supplementary file 3 — Supplementary Table 3. [file 41598_2021_86544_MOESM3_ESM.tsv]

genes	logFC	logCPM	LR	PValue	FDR	E2_CTR_a	E2_CTR_b	Et_CTR_a	Et_CTR_b
AREG	5.98755970304518	5.53879677901459	576.471524668297	2.19583617467416e-127	3.44680404338603e-123	4106.62034261313	4765.67046743158	73.5398691680628	69.2727798690434
PDZK1	7.32467328463767	5.00515759788342	360.90944572757	1.78465985331531e-80	1.40069028587452e-76	2966.5270085577	2303.73482348396	13.9129482209849	19.7922228197267
CXCL12	4.64801262927522	5.75752403154466	357.259854729161	1.1123692138215e-79	5.82028651645205e-76	4578.02505450855	5095.51400813687	212.669351377911	182.088449941486
EGR3	6.40372449801827	4.53984033850272	326.494289859789	5.57632267977164e-73	2.18828842760939e-69	2014.37255743855	2450.56172875089	34.7823705524621	18.8026116787404
SDK2	6.32793145372655	3.4709844589937	292.00118484163	1.821886557742e-65	5.71963065937524e-62	528.513212235167	744.474449240776	9.93782015784633	5.93766684591801
PDLIM3	5.13515277756608	4.63817655521771	270.485805305247	8.89263466436883e-61	2.32646143877663e-57	1317.64885329357	1230.4508258285	31.8010245051082	42.5532790624124
TFF1	3.27009957170231	11.02420830776	238.820909762645	7.10890009114719e-54	1.59412006758196e-50	186621.234082984	151893.467490931	18184.2233248272	18028.735766489
TMPRSS3	3.6462273253152	3.63814358958209	230.82946808918	3.93052726401951e-52	7.71218580791428e-49	933.464396462505	1134.28954280157	84.4714713416938	84.1169469838384
VTCN1	-4.49570231588452	6.44564455378154	217.74767431653	2.80339638497751e-49	4.88943478388799e-46	310.462574574293	253.328111199986	7655.10286758903	5446.81971998878
FGFBP2	7.57822284804284	4.04857639343765	208.262106489877	3.28876049187568e-47	5.16236734409726e-44	1561.65790019979	1052.60415184321	9.93782015784633	3.95844456394534
PGR	4.32937062778617	6.68391587563358	191.76671946553	1.30828840811978e-43	1.86692755838693e-40	6199.90646415753	6039.54896946579	389.562550187576	234.537840413761
TIMP3	-3.02903047691181	7.09620518386351	189.254263776467	4.62498993692593e-43	6.0498722533272e-40	1700.79497375482	1683.33944911664	12570.3487176598	15835.7574780633
PRSS23	3.83081793367585	6.64069075863998	188.281647163911	7.54082905790731e-43	9.10526105553623e-40	9175.77850004356	7000.12780744452	613.163503739118	561.109516939252
PGM5	-2.93955689825354	4.45517935013942	184.34504913201	5.45482431691226e-42	6.1160269501837e-39	183.785537457023	197.492527506928	1608.93308355532	1389.41404194481
ELOVL2	3.55082101776563	3.53452659148448	182.74833963963	1.21722483164117e-41	1.27378521215143e-38	726.835458869581	1010.21046792811	81.4901252943399	69.2727798690434
NPY1R	3.46542395811326	8.00794963085047	180.543051947961	3.6885103937018e-41	3.61865922812107e-38	15491.9786376202	20941.4458617687	1950.79409698523	1407.22704248257
SMTNL2	3.50380176151553	3.77695987757233	173.8896702699	1.04635351943732e-39	9.66153599682797e-37	1397.60075376922	1252.16466393136	135.15435414671	104.898780944551
GREB1	3.47613330560383	8.50925557946415	170.318358065728	6.30426241723505e-39	5.49766706462992e-36	23531.8171490876	31960.7017028228	2383.08927385155	2703.61763717467
CSTA	-3.38296794432948	4.61500575412438	170.079728606972	7.10809114504431e-39	5.8724056159874e-36	136.022064445593	154.064851301216	1540.36212446618	1561.60638047644
NXPH3	3.57560225020581	3.2533277155401	161.72015624674	4.76241329321745e-37	3.73778007318171e-34	903.352641737908	1077.4199668179	90.4341634364016	79.1688912789067
GFRA1	2.65722378419962	5.94609375449511	159.519810393818	1.44067140901654e-36	1.07686757653965e-33	4197.99394315674	3691.35247748551	637.01427211795	651.164130769008
RFPL1S	4.8558842470074	2.1755355764787	151.171310159163	9.61491892608812e-35	6.86024465376388e-32	211.820619441992	186.118612310194	5.9626920947078	7.91688912789067
PAQR5	-2.50382717245563	4.47217449822538	150.207160721995	1.5619946066914e-34	1.06602736266239e-31	290.734183547832	268.837995559169	1617.87712169738	1646.71293860126
CRISP3	-3.12695278199869	5.2317299135962	150.090591855467	1.65637454203755e-34	1.08333796609848e-31	226.357328619384	290.551833662025	2314.51831476241	2299.85629165224
GRIK3	4.44102018237152	3.1585802151724	149.614393417482	2.10496487943125e-34	1.3216653484973e-31	621.963485518399	710.352703650574	35.7761525682468	26.719500806631
IGFBP4	2.62625299962328	8.32012604051943	147.599431491054	5.80355716491104e-34	3.50378603144648e-31	27360.1633445907	21428.456230647	4246.43055344774	3912.92245145997
LOC101928233	-4.0424357265968	2.22141051926745	146.097354217701	1.23611278586662e-33	7.18175200343778e-31	19.7283910264601	35.1557378808144	421.363574692684	505.691293044017
SPRY1	-3.79007140166217	2.57657129566834	146.026390498504	1.28106680318697e-33	7.18175200343778e-31	34.2651002038517	32.0537610089779	527.69825038164	416.626290355247
GSG1L	4.36453194336805	2.93978214824499	144.222667248884	3.17620293541644e-33	1.71920198197351e-30	518.12984853703	482.874399715892	36.7699345840314	12.8649448328223
MAT1A	4.48297102053079	1.11343591121004	144.011028402228	3.53329290116144e-33	1.8487366223177e-30	222.203983140129	237.818226840803	10.931602173631	9.89611140986334
TPD52L1	2.72285516757263	8.41744241324475	140.674628182447	1.89535514069987e-32	9.5972224656664e-30	22587.969388927	23353.7498757669	4128.17049356936	3002.48020175254
GPR68	4.13497329237161	2.80748517422654	135.388480888442	2.71496064140534e-31	1.33177303712936e-28	455.829666348209	394.985055013856	28.8196784577543	20.781833960713
NEFH	9.40944378453685	0.960057947690754	134.357958969788	4.56219611127649e-31	2.17008461693052e-28	84.1052459549087	99.2632598987701	0	0
SUSD3	2.42339476150051	6.46266270831007	130.961862940074	2.5240925975944e-30	1.16531416189527e-27	6257.01496449728	6427.29607844537	1119.99233178928	1308.26592838393
RAPGEFL1	4.29222091631041	5.64322171067039	130.58818976742	3.04690355453058e-30	1.36649271701333e-27	4326.74765301364	4162.85296200467	264.346016198712	180.109227659513
RHOBTB1	2.98280099197479	4.64081001725282	128.386630604242	9.23758212062887e-30	4.01100774657506e-27	665.573613050574	992.632598987701	107.32845770474	105.888392085538
TPM1	2.24874986029979	8.97258072925611	128.340562817163	9.45450000785356e-30	4.01100774657506e-27	41904.140876571	36060.4811351001	8980.80807664573	7916.88912789067
CCNA1	3.33654843193804	3.40179253717201	124.221697419319	7.53379958599811e-29	3.11205400266875e-26	911.659332696418	1111.5417124081	113.291149799448	91.0442249707428
RNF128	-5.00108624781043	0.914853878543014	122.728591913571	1.59890533202973e-28	6.4353889735566e-26	1.03833636981369	7.23794603428532	125.216533988864	154.379337993868
BCAS1	-4.183534961917	7.39119846629942	122.631710643485	1.67891630091104e-28	6.58848729385014e-26	587.698385314547	784.800148574651	9615.83478473211	15886.2276462536
PPP1R3C	-2.8694400019225	3.50515521912079	121.16912466703	3.50905253555191e-28	1.34345360123313e-25	110.063655200251	127.181051745299	914.279454521862	861.951303799097
PLEKHS1	-3.15753658306893	2.61956366077342	120.902665191511	4.0134815115247e-28	1.49999093539055e-25	47.7634730114296	51.6996145306094	381.612294061299	531.421182709661
OLFML3	3.73165953192082	3.35728438777967	120.288721215495	5.46921975222319e-28	1.99651959187552e-25	264.77577430249	250.22613432815	11.9253841894156	27.7091119476174
TARP	-1.95283983825532	6.37205077822119	119.934392871971	6.53878611018784e-28	2.33271194480951e-25	1480.66766335432	1659.55762643256	6331.38522256389	6118.76568471851
RBM24	2.47641496294853	5.27788990123492	116.720614070814	3.30493320241345e-27	1.15283414396186e-24	2780.66479836105	3645.85681669858	543.598762634194	635.330352513227
ST6GALNAC2	-2.78852715489349	4.506217753787	116.228618587695	4.23545700925124e-27	1.4453036668308e-24	242.970710536403	238.852219131416	1545.3310345451	1878.28194559206
NUPR1	-2.44125600787698	4.14936758547391	115.221873446578	7.03671495331032e-27	2.35011307706621e-24	242.970710536403	231.61427309713	1187.56950886264	1464.62448865977
BRINP2	3.34442756372911	3.04182146214993	114.934057906119	8.13583912170564e-27	2.66058888944611e-24	331.229301970566	522.166106759155	33.7885885366775	51.4597793312894
PKIB	2.87202699405084	8.06154175259045	114.80875809445	8.66650049450001e-27	2.77628690330952e-24	17918.5707338748	20699.4916657654	2818.36579676522	2577.9370222694
ABCG1	-2.26821110396535	6.03156742649109	114.569766165531	9.77653890797966e-27	3.06924662477114e-24	966.691160296543	1225.28086437544	5007.66757753876	5785.26673020611
KRT86	-2.80100964122635	3.04715089982985	113.359752333162	1.79971225617448e-26	5.53923201670016e-24	103.833636981369	77.5494217959142	648.939656307365	656.11218647394
GATA4	5.36943784289203	2.00273490617119	112.389107573127	2.93637507077533e-26	8.86389990114623e-24	226.357328619384	181.982643147745	5.9626920947078	3.95844456394534
SERHL2	-4.62036539299223	2.26132976228493	110.967894996227	6.01367488906858e-26	1.7810689572398e-23	15.5750455472053	15.5098843591828	366.705563824529	424.543179483137
PCP4	5.00832086925168	2.29287572824662	110.650606954018	7.05747250647813e-26	2.05150270248495e-23	610.541785450448	447.718661835078	18.881858299908	14.844167114795
C5AR2	2.68941271750112	3.12265359166575	110.420354682723	7.92669840995387e-26	2.26227972620083e-23	594.966739903243	624.531343529762	116.272495846802	77.1896689969341
SNX24	1.96515402575312	4.95094382924734	108.815163437666	1.78147407669433e-25	4.99353546104838e-23	1815.01197443433	1898.40984556398	517.760430223794	457.200347135686
EFEMP1	-2.05097635703347	6.23782743095171	108.257421002059	2.36041265633911e-25	6.50024516957106e-23	1151.51503412338	1174.61524213545	5408.16172989997	4477.99041296316
PLIN5	2.78946500377484	2.82555822703923	105.812641052101	8.104693259638e-25	2.19343741545755e-22	509.823157578521	513.894168434258	79.5025612627706	72.2416132920024
ARHGAP36	5.72924575272561	0.558761056574968	104.669636592143	1.44295384016355e-24	3.8389909201775e-22	112.140327939878	106.501205933055	0.993782015784633	2.968833422959
C8orf46	3.64371153140038	2.53480547945105	103.47871882886	2.6320623547808e-24	6.88591379716571e-22	452.714657238768	480.806415134668	36.7699345840314	39.5844456394534
IL24	8.49463460215891	3.33245497246739	102.976788637941	3.39098015574398e-24	8.72593696798577e-22	745.525513526228	379.475170654673	1.98756403156927	0.989611140986334
S1PR3	-2.00032099646617	7.71175236923881	102.872222191304	3.57476981961002e-24	9.05050997716426e-22	3519.9602936684	4277.62610626263	16351.6892877203	15532.9364689215
GDPD3	-2.75087529044908	4.70752442420333	101.752666182562	6.29054701421477e-24	1.56734470606554e-21	318.769265532802	297.78977969631	2215.14011318395	2052.45350640566
ALDH4A1	-1.96620456149491	6.89334058045827	100.63402501588	1.10650524202529e-23	2.7138769975111e-21	2339.37184119024	2112.4462497207	8730.375008668	9180.62255493022
KRT81	-3.81918918425821	3.56108321003365	100.287380735974	1.31813950921432e-23	3.18320551940571e-21	104.871973351182	59.9715528555069	1358.50001557759	1055.91508743242
MPPED2	4.05501301242709	1.81853792982073	99.5371028170517	1.92522585353996e-23	4.57882882166922e-21	158.865464581494	233.682257678355	10.931602173631	12.8649448328223
TP53INP1	-2.82340669978044	5.64727180090365	98.8263645243866	2.75640308821826e-23	6.45779989190479e-21	435.062938951935	545.947929443236	3208.92212896858	3893.13022864024
SELENBP1	-2.50006845854994	7.27028526997061	98.4094561761813	3.40230686273897e-23	7.85382512123729e-21	2189.85140393707	1980.09523652234	9497.57472485374	14836.2502256671
SIAH2	2.26964616966388	7.50700058247809	98.2436426448502	3.69946160130793e-23	8.4160070660479e-21	11317.8664309692	12267.284535823	2341.35042918859	2674.91891408606
PGLYRP2	6.88706170645562	1.88454104192595	97.3927556077066	5.68536582422434e-23	1.27490267632642e-20	292.81085628746	191.288573763255	1.98756403156927	1.97922228197267
DOK7	2.09859471913785	6.80431459003874	97.0551822602184	6.74218601136711e-23	1.49059287071028e-20	8642.07360595932	7590.53740538408	2124.70594974754	1776.35199807047
MYBL1	3.13691675369389	5.34151847086344	96.8348261064011	7.53588640373659e-23	1.64292790110352e-20	1973.87743901582	4123.56125496141	328.941847224713	371.104177869875
BMF	-2.55681759110299	3.71950798253546	96.175233831265	1.05152081196013e-22	2.26105783360797e-20	153.673782732426	157.166828173053	973.90637546894	903.514971720523
LDLRAD4	-3.01222837359969	4.50914434370842	95.7955963589259	1.27378733475263e-22	2.70197835048812e-20	211.820619441992	205.764465831826	1433.03366676144	2035.63011700889
TUBB6	1.76369691411196	6.57866420998423	93.6367409839699	3.7908503872327e-22	7.93399713711889e-20	6489.60231133555	6715.77992752617	2209.17742108924	1777.34160921146
PLIN4	4.04356923406981	1.38631153924403	92.0010916588568	8.6628680467288e-22	1.77482710376769e-19	158.865464581494	214.036404156723	11.9253841894156	10.8857225508497
TLN2	2.0106689061266	4.9099961402101	91.9912109026558	8.70622966108887e-22	1.77482710376769e-19	2268.76496804291	2638.74832564231	598.256773502349	648.195297346049
IL27RA	2.18030685152451	4.05591304842561	89.6991449817646	2.77274825317494e-21	5.57997811924192e-19	1150.47669775357	1167.37729610116	270.30870829342	254.330063233488
C1orf226	2.14875877002546	4.18642011777909	89.5001897170967	3.06609067075045e-21	6.0922057289582e-19	1200.31684350462	1446.55521456645	316.022681019513	293.914508872941
CACNG6	-4.76690313920785	0.188697335815654	88.6501463409481	4.71191778023927e-21	9.24537167455197e-19	5.19168184906844	1.03399229061219	83.4776893259091	97.9715029576471
FCMR	3.73980808042425	2.09342042262868	88.526769515188	5.0151576552313e-21	9.7188802116254e-19	345.766011147958	233.682257678355	25.8383324104005	18.8026116787404
HS6ST3	-2.73191143837799	2.66497363309184	87.4828163372596	8.50152044912104e-21	1.62741910353479e-18	63.3385185586349	75.4814372146898	438.257868961023	507.67051532599
IRS1	1.82709401397489	7.02347713332346	87.3776529749051	8.96577981080948e-21	1.69561259867803e-18	6098.14949991579	7425.09863888613	2093.89870725822	1799.11305431316
GPER1	-2.15859482799184	4.03834681052581	86.883263677536	1.151194434203e-20	2.15122607543862e-18	264.77577430249	259.532064943659	1127.94258791556	1278.57759415434
SLC2A14	5.15975366027063	0.713807816494344	86.7830750402949	1.21101479557807e-20	2.23638814661047e-18	97.6036187624866	119.943105711014	3.97512806313853	1.97922228197267
HPS3	-1.65160069126685	7.35553034868646	86.4545320620029	1.42987239290419e-20	2.60984964551362e-18	2831.54328048193	3929.17070432632	10693.0944898426	10956.9745530007
HIST2H2BE	-1.97441299789589	6.8507815132951	86.2541918133303	1.58231646120669e-20	2.85489902201856e-18	2168.04634017098	2131.05811095172	8310.0052159911	9053.95232888397
RBBP8	1.81805059713085	7.54030526317051	85.4747538810689	2.34678805988598e-20	4.18608320182162e-18	9239.11701860219	10250.9995691292	3043.95431434833	2614.5526344859
APOA1	5.801059210248	2.07440563023611	84.4939457323424	3.85393162212785e-20	6.72637957522107e-18	323.96094738187	169.574735660399	7.95025612627706	0.989611140986334
MGAT3	4.59165356825049	1.24564890490437	84.4925653360481	3.8566233150914e-20	6.72637957522107e-18	201.437255743855	176.812681694684	10.931602173631	4.94805570493167
RFTN1	-2.7091631858589	3.54473809734883	83.8287949637921	5.39532102894751e-20	9.30663232872407e-18	143.290419034289	109.603182804892	950.055607090109	756.062911713559
ARMCX3	1.56852712936806	6.6585557695041	83.3164210298159	6.99164034599174e-20	1.19291063598948e-17	6393.03702894287	6523.4573614723	2209.17742108924	2261.26145715377
SYTL5	2.47718614066594	6.05644852032985	83.0353652518593	8.059844291419e-20	1.36038038540219e-17	3057.90060910131	3515.57378808144	708.566577254443	497.774403916126
LINC01016	3.08063228652674	2.94838968390623	82.3195053919191	1.15773954013595e-19	1.93330186824617e-17	762.138895443246	665.89103515425	92.4217274679708	81.1481135608794
TBC1D9	-1.61475870830508	7.65049229058742	81.9399352914619	1.40285880591206e-19	2.31796575541069e-17	3870.91798666543	5285.76858960951	14392.9449346088	14194.982206308
LINC00243	-2.71736279804787	2.62804047000323	81.8133140467192	1.49567587847413e-19	2.44558586087587e-17	58.1468367095665	57.9035682742826	360.742871729822	424.543179483137
ELFN2	-2.48052857706248	3.09289980335348	81.7878209910056	1.51509319771005e-19	2.45179566231491e-17	120.447018898388	132.35101319836	636.020490102165	812.47074674978
OTOF	5.45405321669968	-0.621619126303536	80.913791068009	2.35782440035146e-19	3.77660914411396e-17	98.6419551323003	81.6853909583629	2.9813460473539	0.989611140986334
NAB2	1.56076155558662	6.81644166055279	80.7028244134577	2.62346913066694e-19	4.15965605495747e-17	7202.93939739755	7354.7871631245	2422.84055448293	2644.24096871549
MB	-1.96279373670024	5.61547147814178	78.6063401309624	7.58057328664366e-19	1.18992258880446e-16	718.528767911072	808.581971258732	2760.72643984971	3341.91682311085
DRAIC	-4.80740163683876	0.556998594404569	78.5677308464505	7.73018836137052e-19	1.20139372978647e-16	4.15334547925475	4.13596916244876	95.4030735153247	150.420893429923
EFHD1	-1.76599242516051	7.47635747803772	78.2558461791368	9.05227912508873e-19	1.39307475908351e-16	3571.87711215908	3574.51134864634	12224.5125761668	12741.2434401991
MME	-4.31524011513507	1.02394040746287	78.082340154491	9.88336119136366e-19	1.50620505457122e-16	3.11500910944106	8.27193832489751	99.3782015784633	137.5559485971
SLC29A1	1.7538807570741	6.43221432686193	77.7943529891642	1.14346605917349e-18	1.72586410873521e-16	5038.00806633601	5973.37346286662	1725.20557940212	1613.06615980772
BTG1	-1.69152070033863	6.17036963998	77.2277334053049	1.52339318112344e-18	2.27740026324711e-16	1427.71250849382	1365.9038158987	4888.41373564461	4382.98774342847
IL1R1	-3.81045087095058	2.59995766876686	76.6713192761158	2.01914538194576e-18	2.99004953400025e-16	16.613381917019	53.7675991118338	414.407100582192	586.839406604896
SERPINA5	4.48772567326036	3.00068773718736	76.0483310005939	2.76806174397316e-18	4.06077244814455e-16	1182.66512521779	666.925027444862	55.6517928839394	29.68833422959
FAM65C	-3.4254864403099	4.02144261395568	75.949653774965	2.90990111551744e-18	4.22932572317382e-16	164.057146430563	116.841128839177	1155.76848435753	1975.26383740872
ARHGEF37	-3.23187156475524	3.28007414106639	75.8349416147236	3.08395300691045e-18	4.44117526141958e-16	62.3001821888212	92.0253138644848	616.144849786472	865.909748363043
LRG1	2.52847199285008	2.41445415219272	75.647639738022	3.39081034724161e-18	4.83868636551377e-16	375.877765872555	349.48939422692	74.5336511838475	54.4286127542484
RBP7	4.1476863992568	1.10347131004285	75.5339127599559	3.59184491810241e-18	5.07938645760842e-16	222.203983140129	156.132835882441	11.9253841894156	9.89611140986334
SLC7A8	-1.92149842004896	5.4530042786883	74.7337925233091	5.38661752203932e-18	7.50752657236388e-16	915.812678175672	871.655500986075	3661.09294615059	3297.38432176647
ITPR1	-2.52851290620807	3.69823480732647	74.7272349996599	5.40453910095635e-18	7.50752657236388e-16	130.830382596525	214.036404156723	883.472212032538	1143.00086783922
TUBA3D	9.97255597627576	1.72528411811243	74.2758460856717	6.79295934421676e-18	9.35342831808513e-16	183.785537457023	81.6853909583629	0	0
TSKU	1.66100306704671	7.32408482614454	73.8561263364839	8.40232270877701e-18	1.1468805179102e-15	6929.85693213655	6666.14829757678	2308.5556226677	2108.86134144188
RTP4	-1.61977680614627	5.59475642941138	73.6651049555692	9.25608157796833e-18	1.25252338387387e-15	829.630759481136	1007.10849105627	2762.71400388128	3011.38670202142
SFXN2	1.61709998482211	4.13040678050312	73.420662894174	1.04763605192924e-17	1.40553359890027e-15	1157.74505234226	1261.47059454687	396.519024298068	411.678234650315
KAT2B	-2.03194135023767	3.40449348491292	73.3150286669501	1.10523153684716e-17	1.47023893507541e-15	171.325501019258	219.206365609784	874.528173890477	757.052522854546
PXMP4	-1.9792479330903	5.7542463227039	72.767726082268	1.45842412541442e-17	1.92377172240589e-15	910.620996326604	1054.67213642443	3608.422499314	4329.54874181521
TRPC6	6.19308780802223	-0.84090471493102	72.7361512240683	1.48194487042117e-17	1.93850738591676e-15	44.6484639019886	45.4956607869363	0	0.989611140986334
HECTD2-AS1	-2.94705314585513	2.77741555322089	72.6806703998201	1.52419656758328e-17	1.97729863812849e-15	77.8752277360265	53.7675991118338	582.356261249795	467.09645854555
CXCR4	-2.89048789147853	4.51506589860548	72.5147887820443	1.6578493806927e-17	2.13305424006011e-15	202.475592113669	390.849085851407	2050.1722985637	2408.71351716074
IFITM10	2.96038606817219	3.09121712626779	71.7172366846518	2.48353579342425e-17	3.1693163749722e-15	778.752277360266	550.083898605684	86.459035373263	90.0546138297564
DAB2	-2.57433405590463	1.53234858209565	71.701333655287	2.5036327355326e-17	3.1693163749722e-15	35.3034365736654	34.1217455902022	224.594735567327	200.891061620226
DCAF4	-1.49942949624185	6.54435756357351	70.9264661706672	3.70790377459588e-17	4.65623724398652e-15	2032.02427572539	2012.14899753132	5980.58017099192	5762.50567396342
LINC00052	3.50765825329371	1.10828255995156	70.341119102201	4.98869323594675e-17	6.21488235909969e-15	121.485355268201	100.297252189382	10.931602173631	8.90650026887701
YPEL3	-2.69588756097867	5.39154676926937	69.8608872757299	6.36378805339882e-17	7.86554181686624e-15	623.001821888212	349.48939422692	3117.49418351639	3440.87793720948
SERPINA1	3.82399828898066	2.58668735300718	69.7779339884752	6.63712304615432e-17	8.13929066058472e-15	565.89332154846	642.109212470169	32.7948065208929	54.4286127542484
ALDOC	2.19249554629698	5.0169266670117	69.5288694851653	7.53041937920049e-17	9.16317775157442e-15	2744.32302541758	2582.91274194925	527.69825038164	671.945964729721
AQP3	-2.7285893782062	7.30899641827855	69.4688008365636	7.76328515388786e-17	9.37386823542906e-15	2239.69154968812	1526.17262094359	11775.3231050321	14111.8548704651
FABP6	3.85876004022573	0.948976507888271	68.9129999251014	1.02904265020488e-16	1.23304446414244e-14	130.830382596525	125.113067164075	11.9253841894156	5.93766684591801
GLA	1.65515542746741	6.48054004783504	68.6663471109245	1.16614031864344e-16	1.38673519558683e-14	6020.27427217976	6297.01304982823	2113.77434757391	1896.09494612982
ACOX2	4.51687944976074	0.770396811884206	68.5435297923654	1.24107608561114e-16	1.46474972299535e-14	51.9168184906844	65.1415143085679	4.96891007892316	0
DHRS2	1.66295404712318	6.51771547828748	68.1376180730611	1.5247390714972e-16	1.78610665711131e-14	7078.33903301991	7032.1815684535	2469.54830922481	2103.91328573695
CREB3L4	-1.54098866792036	8.19719584227554	68.0586823059238	1.58701494793501e-16	1.8364873255803e-14	5586.24966959764	5663.17577568296	15384.7393863619	18249.419050929
ERBB2	-2.09413412289126	7.49698882348063	68.0535555587562	1.59114656481443e-16	1.8364873255803e-14	3300.87131963771	2940.67407450107	12166.8732192513	15306.3155176356
CLMN	-2.03521546745699	5.57598359821303	68.0294733920009	1.61069870053779e-16	1.84548448922202e-14	772.522259141383	958.510853397499	3221.84129517378	4036.62384408326
HSPB8	2.67884403225683	8.52222567368668	67.9152075259433	1.70679687099766e-16	1.9414196002935e-14	22454.023997221	19854.7199643353	4419.34862419426	2367.14984923931
CALB2	4.8675182601745	2.16663727679702	67.7835504549974	1.82465421319273e-16	2.06054656003499e-14	605.35010360138	320.537610089779	19.8756403156927	12.8649448328223
DPF3	-3.68109265466627	0.73926428680842	67.6705059545062	1.93232570671496e-16	2.16655118702177e-14	12.4600364377642	9.3059306155097	128.197880036218	162.296227121759
AMTN	-3.55433719605695	0.900661887390234	67.174751923283	2.48475994707776e-16	2.76618985030351e-14	7.26835458869581	9.3059306155097	102.359547625817	99.9507252396198
CDC45	1.54562427903512	5.91201351442129	67.1583508494431	2.50551748120791e-16	2.769655486093e-14	3715.16753119337	3840.24736733367	1412.16424442996	1241.96198193785
ESR1	-1.48550094672854	8.50584630441178	67.0187928080514	2.68931226315579e-16	2.95203738424871e-14	6628.73938489058	8427.03716848934	21042.3404022238	22016.868664664
GPR160	-1.58846720692048	6.18216174786638	66.6795851347995	3.19426070492164e-16	3.48196599202466e-14	1277.15373487084	1362.80183902686	3995.00370345422	4147.46029187373
SLC16A1	3.27480859240813	3.05930691117873	66.5043454802009	3.49123111813988e-16	3.77943826630632e-14	314.615920053547	561.457813802419	61.6144849786472	29.68833422959
SLC26A1	2.41701400050866	3.01383543247086	66.4588259952504	3.57279041354376e-16	3.84123911790386e-14	609.503449080634	589.375605648948	137.141918178279	93.0234472527154
PHLDB2	-2.04264232842496	3.3494515332562	66.3565943376821	3.7629787635608e-16	4.01154987315911e-14	144.328755404103	185.084620019582	698.628757096597	688.769354126489
C10orf10	-4.35615537035389	1.0554402931405	66.3464935522666	3.78231115007676e-16	4.01154987315911e-14	11.4217000679506	6.20395374367313	223.600953551542	153.389726852882
TMEM45B	-2.07772948114433	4.01061122918079	65.4332280158927	6.01166882770526e-16	6.3121051409105e-14	233.62568320808	310.197687183657	1066.32810293691	1279.56720529533
COL9A2	-1.59017565316641	4.95350412992332	65.4266310799001	6.03182627977687e-16	6.3121051409105e-14	651.036903873182	651.415143085679	2049.17851654791	1977.2430596907
LIPH	-2.86083303339799	3.06955213891012	65.2706792556954	6.52855067827035e-16	6.78666622495428e-14	65.4151912982623	100.297252189382	520.741776271148	708.561576946215
PGBD5	2.25110843482009	3.49232184377125	65.0075874588014	7.46102357683315e-16	7.70497941352302e-14	431.947929842494	458.0585847412	102.359547625817	89.0650026887701
PPFIBP2	-2.39501628420417	4.51091047555694	64.9874085489191	7.53781876108572e-16	7.73340791455964e-14	271.005792521372	416.698893116712	1463.84090925076	2223.65623379629
KITLG	-2.26577267371021	7.50464055427437	64.8319824528056	8.15644830118712e-16	8.31375123271002e-14	1692.48828279631	3080.26303373371	12174.8234753775	11062.8629450862
HIST1H4H	-2.22464641781747	2.96255719076091	64.8158987464643	8.22329652084025e-16	8.32781196694384e-14	119.408682528574	112.705159676729	516.766648208009	599.704351437719
BHLHE40	-1.75148829127389	6.09649064498775	64.7757253931926	8.39267194529348e-16	8.44485714905589e-14	1409.02245383717	1413.46746126686	5185.55455836421	4568.04502679292
TMEM150C	-2.06714436808956	6.11965203397482	64.553350144932	9.39536550269322e-16	9.39357020992201e-14	933.464396462505	1319.37416282115	3988.04722934373	5645.73155932704
CCNG2	-1.71571349794752	5.92620906520975	64.3917966071417	1.01981877952347e-15	1.01317059380886e-13	1062.2181063194	1240.79074873463	3640.22352381911	4104.90701281131
ABHD4	-1.4932149432068	5.6242671208141	64.0183177736239	1.23267745769194e-15	1.21693950021323e-13	1149.43836138375	1201.49904169136	3291.4060362787	3500.25460566866
KCNK6	1.57385720019532	5.60249274032925	63.9995419983225	1.24448139207189e-15	1.22091402570953e-13	2914.61019006702	2905.51833662025	936.142658869124	1072.73847682919
OSTF1	1.49472921279119	7.10905415057562	63.6875321113588	1.45804461004756e-15	1.42154821390786e-13	8646.22695143858	7742.53427210407	3042.96053233255	2944.09314443434
TACC1	-1.57828116073694	5.83960345080656	63.6606712919857	1.47806146182202e-15	1.43216856581607e-13	976.036187624866	1433.11331478849	3722.70743112923	3600.20533090828
PSCA	-2.78287467367506	1.67269708345181	63.4243674530737	1.66643790081887e-15	1.60478992203397e-13	35.3034365736654	20.6798458122438	180.868326872803	218.70406215798
PLLP	-2.17918622694059	2.80905268987241	63.3671633912724	1.71554073276138e-15	1.64200261476558e-13	97.6036187624866	71.345468052241	434.282740897884	355.270399614094
C15orf59	2.57771764191504	4.25560081393509	63.297762756024	1.77706028933104e-15	1.6905766885836e-13	1507.66440896947	1515.83269803747	315.028899003729	203.859895043185
SCNN1G	3.29352483552732	2.63049221378153	63.2185675556058	1.84996303628296e-15	1.74932950485143e-13	586.660048944733	380.509162945285	45.7139727260931	56.4078350362211
ADORA1	2.08489456125714	3.00297601776512	62.2250533943817	3.06365428935916e-15	2.87965157964496e-13	452.714657238768	496.316299493851	111.303585767879	117.763725777374
WNT3A	-2.90575340614946	1.48586666529578	62.0529646768671	3.34342633304768e-15	3.12391447320533e-13	31.1500910944106	36.1897301714266	204.719095251634	314.696342833654
RERG	1.96081308656641	5.69393788047349	61.7205218350201	3.95833283964339e-15	3.67656512330665e-13	3720.35921304244	3415.27653589206	1073.2845770474	810.491524467808
A4GALT	2.02955891494583	3.65368495444021	61.6683600539615	4.06459399792027e-15	3.75305482266791e-13	921.004360024741	824.091855617914	246.457939914589	192.974172492335
INPP5J	-1.89253214898372	3.74498657113247	61.6443812669681	4.11439524393022e-15	3.77682234760074e-13	277.235810740255	259.532064943659	925.211056695493	1126.17747844245
RAP1GAP	-2.06463873926029	5.75665176698353	61.3214970506594	4.84758469937751e-15	4.42398471082144e-13	960.461142077661	1045.36620580892	3467.30545307258	5148.9467665519
ZNF703	2.19430639335297	5.90981041001444	61.2157272117612	5.1151286325822e-15	4.64116613558629e-13	5122.11331229092	3980.87031885693	1066.32810293691	987.631918704362
ID3	-1.46518842730105	5.95194120640703	61.1836970889903	5.19902634811297e-15	4.69017911415686e-13	1480.66766335432	1341.08800092401	4280.21914198441	3733.80283494144
CEACAM6	-3.30618022757017	4.091030362166	60.6732010516569	6.73812230236826e-15	6.04390318744426e-13	117.332009788947	155.098843591828	975.893939500509	1784.26888719836
ITPRIPL2	-1.67913540792663	5.76913560133534	60.5081368175722	7.32749634913774e-15	6.53521080638723e-13	977.07452399468	1172.54725755422	3482.21218330935	3558.64166298686
C1orf115	-1.92555867532893	4.61221506358993	60.4888233659084	7.39974361925089e-15	6.56236020290289e-13	359.264383955536	443.582692672629	1299.8668766463	1822.86372169683
KIFC3	-1.86007774316882	3.84297337089286	60.1190278255945	8.92909528017775e-15	7.87415778724439e-13	262.699101562863	300.891756568147	956.018299184817	1141.02164555724
FAM110C	-1.48422792412078	4.53577676929309	59.9964678861579	9.50277580672854e-15	8.33324423677195e-13	481.788075593551	537.675991118338	1575.14449501864	1344.88154060043
ARMCX6	1.56857896018483	5.18637794211797	59.873321525547	1.01163480449789e-14	8.82201751455739e-13	2524.19571501707	2360.60439946763	842.727149385369	851.065581248248
TH	3.09621863593056	1.33349286971455	59.78054308206	1.06046582169488e-14	9.196758012787e-13	244.009046906217	168.540743369787	32.7948065208929	16.8233893967677
CCDC34	1.57530682061255	4.60925127369328	59.6930714791535	1.10866160731145e-14	9.56190178569659e-13	1428.75084486363	1468.26905266931	540.61741658684	456.2107359947
SLC2A10	-1.48879106923036	5.34626650367926	59.5329231323474	1.20265215220755e-14	1.03158638432797e-12	780.828950099893	930.59306155097	2389.05196594626	2525.48763179713
ALDH3B2	-1.48200597557228	6.0048831982687	59.4572444910942	1.24980157210988e-14	1.066203004207e-12	1512.85609081854	1812.58848544317	4335.87093486835	5171.70782279458
KLHL24	-1.88748555349407	3.48664492512849	59.3268044229689	1.33545059245438e-14	1.13311178106792e-12	152.635446362612	249.192142037538	722.479525475428	790.699301648081
S100A7	3.45433202154056	3.42240473557131	59.2453953046031	1.39185651191901e-14	1.17462213266627e-12	1486.8976815732	993.666591278313	84.4714713416938	150.420893429923
POU3F1	5.73420952944195	-0.174982406308411	59.0315449659982	1.55164422510733e-14	1.30246841719304e-12	107.986982460623	57.9035682742826	0	2.968833422959
NMRK1	2.0025064895025	5.82840567990238	58.8850720620881	1.67155584050773e-14	1.39566021427925e-12	4023.55343302804	3083.36501060555	1010.67631005297	820.387635877671
MVP	-1.90748477370424	6.61587085318332	58.6741841488541	1.86066931168865e-14	1.54534000981888e-12	1861.73711107594	1950.10946009459	6310.51580023242	8379.03753073129
MAG	9.52898328463555	0.148027708511515	58.4125341638612	2.12532641695495e-14	1.75585519826009e-12	126.67703711727	69.2774834710167	0	0
NPY5R	2.78091574167331	3.44045192781298	57.8146529358951	2.88016231402756e-14	2.36701088184767e-12	641.691876544859	749.644410693837	136.148136162495	70.2623910100297
MFAP3L	-1.95733215017816	5.43631238612181	57.7067886682749	3.04250947856601e-14	2.48740996276305e-12	554.471621480509	1037.09426748403	3214.88482106329	3043.05425853298
ZNF488	4.76304650666297	-0.0468730273568948	57.5165095573212	3.3515425713944e-14	2.72586340638227e-12	47.7634730114296	92.0253138644848	0.993782015784633	3.95844456394534
MYEOV	2.97618080207724	0.568190062969193	57.2018659518789	3.93297856093821e-14	3.18226620984778e-12	129.792046226711	138.554966942033	18.881858299908	15.8337782557813
CERS4	-1.67714989853748	5.76900259598222	57.1026941184967	4.13638645030163e-14	3.32968503130178e-12	1122.4416157686	1000.9045373126	3124.45065762689	3874.3276169615
SLC17A5	-1.37308408375053	5.06676506236005	56.9652475868786	4.43581704356406e-14	3.55250102718495e-12	687.378676816661	818.921894164854	2031.29044026379	1959.43005915294
MUC3A	-2.70562759358033	1.33606580804597	56.9286856059585	4.51905742741766e-14	3.60079413391751e-12	25.9584092453422	33.08775329959	187.824800983296	207.81833960713
AMZ1	1.849414081213	4.07456635924327	56.7640772250954	4.9136080312761e-14	3.86800622970609e-12	1192.01015254611	1343.15598550523	374.655819950807	345.374288204231
TYMS	1.29071927473078	6.13081655875193	56.7611503815033	4.92092672294962e-14	3.86800622970609e-12	4003.82504200158	4423.41901923894	1790.79519244391	1737.757163572
DRD1	-4.3136595186197	1.47595364264166	56.7535890507463	4.93988466545184e-14	3.86800622970609e-12	11.4217000679506	11.3739151967341	289.190566593328	180.109227659513
MOCS2	1.61829019645337	7.7293950393636	56.7483829897433	4.95297988259492e-14	3.86800622970609e-12	15211.6278177705	14592.7331974098	5526.42178977834	4443.35402302864
ZNF396	-1.88768824962274	3.09320899521377	56.4228734090196	5.84465027082892e-14	4.54175620302978e-12	122.523691638015	143.724928395094	483.971841687116	525.483515863743
CYFIP2	-1.85031385154678	5.46237546420645	56.3399637844432	6.09636565257985e-14	4.71402224869685e-12	851.435823247224	1101.20178950198	3093.64341513756	4103.91740167033
RHOBTB2	-1.53274378857555	4.70809741689489	56.3035477918303	6.21032670953249e-14	4.77860286076135e-12	581.468367095665	615.225412914252	1736.13718157575	1815.93644370992
FAM210B	-1.45636168558724	6.26622559215351	56.2796027904497	6.28641987590151e-14	4.813557697172e-12	1522.20111814687	1604.75603503012	4411.39836806798	4389.91502141538
PLEKHF1	-2.23304312085563	2.74333963975859	56.1394833513383	6.75077291914167e-14	5.1440234229013e-12	118.37034615876	92.0253138644848	536.642288523702	483.919847942317
FAM234B	-1.27689998859738	6.26494479228531	55.6565076168901	8.63067512786418e-14	6.54472016821662e-12	1826.43367450228	1985.2651979754	4664.81278209307	4803.57247834767
NELL2	-2.32875356280183	1.62991210231684	55.6454516996278	8.67935084102216e-14	6.54998894959254e-12	29.0734183547832	41.3596916244876	162.98025058868	199.90145047924
CTSD	1.89295683868385	9.587524348744	55.4905010899906	9.39117206254154e-14	7.05326449118252e-12	67204.2448634513	52034.6280327678	16999.6351620119	16166.2875991528
ZNF750	-2.22358675592104	2.50864308499699	55.4092435125026	9.78751201820947e-14	7.31593219761115e-12	90.3352641737908	101.331244479995	442.232997024162	476.002958814427
ANKRD2	6.14149672723792	-0.336485867271326	55.3594530446446	1.00385942374716e-13	7.46804804481478e-12	106.94864609081	45.4956607869363	0.993782015784633	0.989611140986334
ATRNL1	2.41094977269889	1.13143772857138	55.2630679590903	1.05431034499685e-13	7.80637239878089e-12	130.830382596525	142.690936104482	18.881858299908	33.6467787935354
CTB-178M22.2	5.22475253515915	-1.31095093946144	55.1541200580225	1.11439829920675e-13	8.21253995429504e-12	44.6484639019886	37.2237224620388	1.98756403156927	0
FOXC1	2.77550828924831	1.3960266852373	55.108538842688	1.14054340496597e-13	8.36593917184621e-12	219.088974030688	185.084620019582	37.763716599816	22.7610562426857
ZNF217	-1.52144082919552	8.57701068647297	55.0830481613744	1.15543138542971e-13	8.43572393353031e-12	6912.20521384972	10575.6731483815	25751.8733750272	25287.5334856238
ORC6	1.5302432582275	4.6132503462143	54.7868282098693	1.34338103376533e-13	9.7625241143585e-12	1370.60400815407	1465.16707579747	547.573890697333	458.189958276673
MCM7	1.27871388002934	9.58577145738282	54.6158945577644	1.46545582962173e-13	1.06005807177753e-11	43177.1412659626	51923.9908576723	19971.043389208	20107.9087737013
HCAR1	-2.42984371908236	2.06132314462841	54.3604343000692	1.66889476470938e-13	1.20168078539647e-11	44.6484639019886	69.2774834710167	269.314926277635	358.239233037053
FKBP4	1.35297816440002	8.79728788766038	54.3114338217937	1.71103334730707e-13	1.22639682432324e-11	28602.0136428878	31276.1988064375	11563.64753567	12467.1211541458
CHST15	-1.3156428268371	6.6333896936074	54.2426682338451	1.77197067835335e-13	1.26430107900512e-11	2293.68504091844	2592.21867256476	5806.66831822961	6655.1349231331
ERBB3	-1.35901826892652	7.85593402197182	53.4494368998919	2.65334913307999e-13	1.88459825076726e-11	5165.72343982309	6028.17505426906	13769.8436107119	15627.9391384562
ATP2C2	-1.5973630863275	5.56559209597902	53.1780873309142	3.04638218961937e-13	2.15401176713763e-11	1142.17000679506	1178.7512112979	3713.76339298717	3491.34810539979
CELSR2	2.38705185902139	8.09874697630734	53.1356383704094	3.11293092631986e-13	2.191196266836e-11	19366.0116333951	24284.3429373179	4475.0004170782	4044.54073321115
CORO2A	-2.29936586659913	4.54855163534311	53.0138810239706	3.31199516731155e-13	2.32091018487899e-11	416.372884295289	301.925748858759	1757.00660390723	1902.03261297573
BIK	-2.15696007352676	3.81631879297842	52.9281315342185	3.4597865763953e-13	2.41210548601664e-11	225.31899224957	194.390550635092	869.559263811554	1060.86314313735
TUBA3E	8.94902237964663	1.02542151725164	52.9207199186663	3.47286640657298e-13	2.41210548601664e-11	89.2969278039771	41.3596916244876	0	0
MGP	1.48948319578011	5.96978663518093	52.8927922731722	3.52259845792449e-13	2.43586907462735e-11	4362.0510895873	4222.82451486018	1591.0450072712	1550.72065792559
SYBU	2.34502897638528	1.35669449557358	52.844286775538	3.61067412488409e-13	2.48582244466252e-11	195.207237524973	208.866442703662	40.7450626471699	40.5740567804397
SPDEF	-1.58161863533957	8.87682072679953	52.813008266342	3.66863446308621e-13	2.51469673218621e-11	10217.2298789667	9511.69508134152	28018.6901530319	32772.9521560444
HILPDA	-1.32740481232998	7.17436886787832	52.7273201491893	3.83223148420692e-13	2.61541467859113e-11	3139.92918231659	2817.62899191821	7163.18076977563	8239.50235985222
SH3BP4	-1.31021034294905	6.49477044710196	52.6774569849543	3.93077048840232e-13	2.67105213664291e-11	1924.03729326476	2614.96650295823	5586.04871072542	5894.12395571461
DSCC1	1.74976379788957	5.43772681671282	52.6163880625966	4.05491496085478e-13	2.74353448881627e-11	2227.23151325036	2841.41081460229	889.434904127246	647.205686205063
YPEL2	-2.01998197922682	4.55130631855854	52.5754307941035	4.14036580048976e-13	2.77989747371073e-11	386.261129570692	418.766877697936	1782.84493631763	1562.59599161742
PTGR1	1.68312146054932	3.70040352116613	52.5736704761634	4.1440785427044e-13	2.77989747371073e-11	768.368913662129	752.746387565673	270.30870829342	215.735228735021
TM4SF1-AS1	-5.1742535720407	0.451856981826834	52.50239408681	4.29724158471529e-13	2.87037451724579e-11	4.15334547925475	1.03399229061219	125.216533988864	77.1896689969341
NBPF1	1.68004538547516	3.72475445890834	52.4780503625815	4.35084022009142e-13	2.89386181927013e-11	671.803631269456	933.695038422807	244.47037588302	266.205396925324
ATP2A3	-2.23825730705436	8.08207783659907	52.4650196775287	4.37980479569305e-13	2.90083526911366e-11	5160.53175797403	4172.15889262018	21217.2460370019	24263.2859547029
ZDHHC22	8.7106093418897	-1.06431800572492	52.4537415795542	4.40502944761009e-13	2.90528349744267e-11	73.7218822567718	37.2237224620388	0	0
SYTL2	-1.45235207869007	7.58232396385125	52.4268166222464	4.46583931813512e-13	2.93306609944632e-11	3429.62502949461	3656.1967396047	10568.8717378696	9303.33433641253
NANOS1	-2.00686413919263	2.43030986913978	52.381573041528	4.56991932455616e-13	2.98891765156492e-11	96.5652823926729	74.4474449240776	362.730435761391	346.363899345217
SEMA3G	2.91850758860918	1.54113071694986	52.2221105860839	4.95649001991202e-13	3.22829974450452e-11	333.305974710194	280.211910755903	48.695318773447	34.6363899345217
ATP6V0A4	-3.0732398494926	3.44703887892524	52.1770358137123	5.07157705092372e-13	3.27974944041879e-11	77.8752277360265	112.705159676729	648.939656307365	990.600752127321
COL12A1	2.34089391708231	3.90586094338197	52.1748326693144	5.07727026834278e-13	3.27974944041879e-11	759.023886333805	832.363793942812	178.880762841234	142.504004302032
KRT13	7.01930650456927	0.135865867636679	52.079853677572	5.32888640944603e-13	3.42817745774895e-11	191.053892045718	89.9573292832604	1.98756403156927	0
TUBA1B	1.4071904620836	9.93924439517314	52.0703475962099	5.3547466483875e-13	3.43075339345872e-11	51073.6893583957	57337.9744913177	21489.5423093269	20363.2284480758
CTNND2	-1.86411302919879	3.47044362081547	51.9560964284852	5.67555640520186e-13	3.62151255660381e-11	206.628937592924	229.546288515906	680.740680812473	949.037084205895
DIRC3	-2.55089543655372	2.00307436220387	51.8433575351634	6.01096837218918e-13	3.82000690438274e-11	44.6484639019886	51.6996145306094	254.408196040866	325.582065384504
SGK1	2.32658662116941	1.49863418595936	51.8302349313356	6.05127667713776e-13	3.83011653229965e-11	220.127310400502	232.648265387742	54.6580108681548	37.6052233574807
IGFBP5	-2.96718882738533	9.87353834918308	51.7035057988292	6.45473905262712e-13	4.06907786783485e-11	7762.60270072713	12882.5099487373	55043.5982902792	109294.633632813
TSC22D3	-2.55751403601323	5.34191341561943	51.4675708593631	7.27895850733582e-13	4.57031246758601e-11	468.289702785973	465.296530775485	2183.33908867884	3474.52471600302
SLC19A2	1.62650109859516	6.85747225064442	51.237769551353	8.18289692632845e-13	5.11740769133775e-11	4730.66050087116	7889.361177371	1987.56403156927	2161.31073191415
PTPRN2	-3.20654288776787	1.68938500578408	51.1139136907529	8.71583102191408e-13	5.42906347424545e-11	32.1884274642243	17.5778689404072	225.588517583112	252.350840951515
CDCA7	2.06122212329957	3.05050273569891	50.9973320800589	9.24915934241383e-13	5.73850016592371e-11	434.024602582121	610.055451461191	120.247623909941	134.587115174141
CCDC110	2.81965307912084	1.49592914411139	50.9597933479763	9.42774569334667e-13	5.82627260427019e-11	138.09873718522	122.011090292238	18.881858299908	18.8026116787404
SECTM1	-1.46869604993524	5.13800370115266	50.9404317066053	9.52120123664599e-13	5.86095277692675e-11	939.694414681387	786.868133155876	2564.95138274014	2360.22257125241
IGSF1	4.15089196856767	1.07049151925662	50.7877031536468	1.02916480164822e-12	6.31046870760627e-11	141.213746294661	83.7533755395873	5.9626920947078	6.92727798690434
KIAA0513	-1.90885827924233	5.0848838275687	50.7739359244463	1.03640904101187e-12	6.3301605901803e-11	687.378676816661	658.653089119964	2500.35555171414	2697.67997032875
CLN3	-1.3914734326038	7.11650989312744	50.7395165414434	1.05474437651057e-12	6.41717925507225e-11	3418.20332942666	3180.56028592309	8302.05495986482	9518.07995400656
LOC102723344	2.5697288272139	0.916060366066832	50.4399195403186	1.22869308565951e-12	7.44663913729624e-11	124.600364377642	105.467213642443	20.8694223314773	18.8026116787404
RET	1.74445201953641	6.31303988080318	50.3451339854591	1.28949444769931e-12	7.78507474828309e-11	5723.31007041304	6072.63672276538	1470.79738336126	2145.47695365837
NATD1	-2.04238889809932	1.77743559557957	50.3110085779429	1.3121141263673e-12	7.86631917810852e-11	53.9934912303117	70.3114757616288	243.476593867235	281.049564040119
IQGAP2	-3.02712877831814	0.482246265046196	50.3097226437189	1.31297421460434e-12	7.86631917810852e-11	9.34502732832319	10.3399229061219	71.5523051364936	95.0026695346881
GJB3	2.02234705490686	1.94033936898507	50.2494233161044	1.35394490844106e-12	8.08094039079821e-11	220.127310400502	236.784234550191	61.6144849786472	53.4390016132621
RASGRP1	2.91140837643815	3.96316428153622	50.2305668078228	1.36701780754583e-12	8.12806004736627e-11	509.823157578521	550.083898605684	92.4217274679708	51.4597793312894
PBXIP1	-1.38900827897852	5.83220306261037	50.0545054219594	1.4953405531318e-12	8.85749458962636e-11	1359.18230808612	1306.96625533381	3256.62366572624	3926.77700743377
THEG	3.18339452819472	0.181731367983614	49.891579687307	1.62480441994384e-12	9.58817856385656e-11	93.4502732832319	74.4474449240776	4.96891007892316	13.8545559738087
KMO	-2.45326696945828	3.12961487984702	49.8394834693168	1.66852301728785e-12	9.8092905626844e-11	93.4502732832319	147.860897557543	578.381133186656	768.927856546382
LYPD3	-1.71672131760187	6.72290216563355	49.8024988606756	1.70027278722057e-12	9.95864997798554e-11	2242.80655879756	2287.19094683416	6540.07944587867	8764.98587571596
APOC3	4.12531098290614	0.431633090619598	49.6947122677288	1.79629388094326e-12	1.04819423974596e-10	105.910309720996	65.1415143085679	2.9813460473539	6.92727798690434
SOX3	4.48105996315608	1.23908542892791	49.6054928990437	1.87986646911418e-12	1.09289866539575e-10	207.667273962737	95.1272907363214	7.95025612627706	5.93766684591801
ATP8B2	-1.73873026452884	6.26506770917057	49.5463143080399	1.93743500489052e-12	1.12221096943788e-10	1434.98086308252	1436.21529166033	4589.28534889343	5257.80399206039
ATP8A1	-2.88907625186683	3.17465697976902	49.4801553588823	2.0038852066871e-12	1.15379194631046e-10	39.4567820529201	117.87512112979	478.009149592408	698.665465536352
FAM49A	-2.42597514371718	2.31070992114352	49.4774420673357	2.0066586057384e-12	1.15379194631046e-10	60.2235094491939	98.2292676081579	378.630948013945	489.857514788236
GAL	2.65728022634662	3.38114448916061	49.4329328554064	2.05270608617116e-12	1.17407761780581e-10	961.499478447475	714.488672813023	175.89941679388	97.9715029576471
TFAP2C	1.30139512848256	6.57607918601165	49.4289303173896	2.05689841942154e-12	1.17407761780581e-10	6155.25800025554	6473.82573152291	2842.21656514405	2409.70312830172
SAMD11	-1.59219150276977	4.07167474195541	49.3522922908569	2.13884387674557e-12	1.21642870772736e-10	339.535992929076	306.061718021208	961.980991279524	1042.06053145861
PMAIP1	1.81386835886923	3.16497159254589	49.1372729048973	2.38661847748771e-12	1.35244585708031e-10	474.519721004855	623.49735123915	170.930506714957	147.452060006964
RNF144B	-3.00576645834536	3.60220315952326	49.1151006777691	2.41374844377365e-12	1.36289961589622e-10	75.7985549963992	146.826905266931	743.348947806905	1072.73847682919
CDC6	1.52015385218225	6.43796064608695	49.0260412362191	2.52586707076796e-12	1.42109445913422e-10	4411.89123533836	5839.98845737764	1946.8189689221	1697.18310679156
METTL1	1.25735524352118	4.91332353884646	48.9973841604147	2.56304093285728e-12	1.43685905439502e-10	1657.18484622265	1772.26278610929	738.380037727982	732.312244329887
IL19	4.93750097748905	-0.359430133066983	48.9790080820064	2.58716592286613e-12	1.44522218829999e-10	55.0318276001254	41.3596916244876	2.9813460473539	0
BRI3BP	1.48325354144939	3.88459091215232	48.8612665727435	2.7472279595513e-12	1.5291928113857e-10	896.084287149212	1135.32353509218	379.62473002973	362.197677600998
PLA2R1	-1.96081547115246	2.92641279887044	48.684271336406	3.00668079866411e-12	1.66769853344984e-10	95.5269460228592	126.147059454687	417.388446629546	465.117236263577
NAV3	-3.33644081772312	-0.371005745601272	48.5107934380527	3.28476028057774e-12	1.81552401845876e-10	7.26835458869581	3.10197687183657	59.626920947078	50.470168190303
COMT	-1.3272327682735	7.47214396529672	48.4156026055041	3.44813774585377e-12	1.89913748058479e-10	4402.54620801003	4034.63791796876	10039.1859234564	11763.5076329046
FGFR4	-1.48442684415439	7.4092619876304	48.2729302805322	3.70836288674299e-12	2.03532070745471e-10	4487.68979033476	4751.19457536301	11388.7419008919	15158.8634576287
LOXL4	8.4738773405907	-0.231040210786825	48.1774568969137	3.8933879906846e-12	2.12942548048001e-10	60.2235094491939	34.1217455902022	0	0
LOC101929613	-1.99596719407676	1.90420129048634	48.1130193545801	4.02346074267412e-12	2.1929258082554e-10	57.1085003397528	51.6996145306094	197.762621141142	249.382007528556
PMP22	-3.0848635956165	4.93382925205746	47.9684265181406	4.33138242768919e-12	2.35258511998053e-10	176.517182868327	317.435633217942	1581.10718711335	2678.87735865001
PBX1	-1.49649778734403	7.61802834057952	47.9219204402973	4.43534940079754e-12	2.40074757049376e-10	4332.97767123252	4582.65383199322	11683.8951595799	14139.5639824127
LINC00322	-3.18644852682162	0.521606622101699	47.6004521890877	5.22564280808035e-12	2.81879433534149e-10	12.4600364377642	12.4079074873463	87.4528173890477	147.452060006964
S100A16	-1.31879461452896	9.72428236831252	47.4827975678685	5.5488750770421e-12	2.98290041384691e-10	23603.4623586047	19659.2954214095	55462.9743009403	55860.5800752556
POLR3G	2.81307359371818	3.15013811324702	47.4700569791175	5.58505653991062e-12	2.99210349853164e-10	451.676320868954	603.851497717518	89.4403814206169	63.3351130231254
CD24	-1.45099468461572	7.69553353617802	47.3165102082417	6.04013143507107e-12	3.22489602504458e-10	4924.82940202632	4713.97085290097	15132.3187543526	11929.7623045903
EPB41L5	-1.54597499808788	8.14065488503315	46.9607000420815	7.24245026505135e-12	3.85372006137325e-10	4571.79503628967	6794.36334161269	18130.5590959748	15614.0845824824
ENOX1	-2.22182237993105	1.23659806473544	46.9507146786599	7.27944397768484e-12	3.86031865262564e-10	26.9967456151559	41.3596916244876	173.911852762311	152.400115711895
FAM83A	-2.92357643317796	3.32254021589843	46.9280897185559	7.3639659940235e-12	3.89199239758205e-10	147.443764513544	99.2632598987701	1060.3654108422	877.785082054879
NPR3	2.184781742646	5.09120326297299	46.8613540337589	7.61904091964498e-12	4.01329145354588e-10	1547.12119102239	2817.62899191821	450.183253150439	522.514682440785
VILL	-2.53886270463867	0.79162033584607	46.8484617670705	7.66932709571765e-12	4.02626847563478e-10	24.9200728755285	19.6458535216316	128.197880036218	139.535170879073
FAM3B	-2.42155604022507	1.72596711401656	46.7659770284971	7.99901334539988e-12	4.1853504160914e-10	23.8817365057148	52.7336068212216	224.594735567327	192.974172492335
LITAF	-1.43234598308361	7.80863202501729	46.6666364527923	8.41495459046484e-12	4.38835688393776e-10	4268.60081630407	4260.04823732222	11127.3772307405	12525.508211464
GALNT10	-1.80933876650786	7.24458032177624	46.4918669012023	9.19995139965823e-12	4.78184228875613e-10	2677.8694977495	3967.42841907897	9918.93829954642	13815.9611393102
ABCB4	-2.78253798086602	3.28731816392058	46.4814662588288	9.2489129486133e-12	4.79142529882452e-10	69.5685367775171	123.04508258285	543.598762634194	805.543468762876
MYO1B	-1.49075517325567	7.7920960092377	46.347811746045	9.90180263714165e-12	5.11278276300041e-10	3471.15848428716	5289.90455877196	12339.7912899978	12700.6693834186
SCNN1B	2.61814937909772	3.90770145107861	46.317323077615	1.00570844357929e-11	5.17099217865238e-10	1476.51431787506	755.84836443751	191.799929046434	187.036505646417
PLEKHF2	-1.62703808376575	8.13940093168445	46.3127819418303	1.00804205049858e-11	5.17099217865238e-10	4256.1407798663	6336.30475687149	16105.2313478058	17191.5247412146
MYBL2	1.51936226169184	7.42004162808904	46.278560566613	1.02580297566996e-11	5.22825334617523e-10	11795.5011610835	10066.9489414003	4265.31241174764	3590.30921949842
LOC100130093	-1.86183887246201	2.04398681703204	46.2784399842028	1.02586610856977e-11	5.22825334617523e-10	73.7218822567718	85.8213601208117	266.333580230282	328.550898807463
SLC25A19	1.35869248569181	4.83993941046426	46.247988656229	1.04193453822026e-11	5.29296001503023e-10	1818.12698354377	1856.01616164888	768.193498201521	701.634298959311
PROM2	-1.35548712615892	5.43388250477717	46.0509185614914	1.15219112046737e-11	5.83417548966976e-10	1117.24993391953	1063.97806703994	2706.06842898155	3035.13736940509
YIPF1	-1.4968298686041	6.04478819403392	46.0439051776238	1.156323182714e-11	5.83627170387836e-10	1089.21485193456	1400.0255614889	3377.86507165197	3799.11717024654
JAM2	-3.0881567788537	0.0615565173077272	46.012556241778	1.17497503937003e-11	5.9114048695485e-10	8.3066909585095	9.3059306155097	68.5709590891396	87.0857804067974
NOS1AP	2.3106042683008	2.38715268680043	45.8959232692697	1.24705201376537e-11	6.25398576999204e-10	289.695847178019	521.132114468543	73.5398691680628	92.0338361117291
TTTY14	-1.6005773142917	3.45679187573538	45.7998489916066	1.30973637370223e-11	6.5474305280267e-10	207.667273962737	249.192142037538	738.380037727982	678.873242716625
PSMG1	1.59889688818907	5.75400431333729	45.6752041418471	1.39578497623047e-11	6.95544024504432e-10	2906.30349910851	2885.87248309862	1131.9177159787	829.294136146548
ANOS1	-1.98033904030461	1.94985094998443	45.602274100035	1.44873285666729e-11	7.19644292756532e-10	55.0318276001254	80.6513986677507	251.426849993512	295.893731154914
CALCOCO1	-1.82347163166141	4.30651626794493	45.5847745976657	1.4617338822584e-11	7.23811884852051e-10	378.992774981996	320.537610089779	1123.96745985242	1430.97770986624
RORC	-1.64294057144874	4.88021739741143	45.520682268201	1.51035546074219e-11	7.45536153058812e-10	649.998567503368	568.695759836704	1888.1858299908	2033.65089472692
MICAL2	2.13063032687265	2.67021476458778	45.5092287320037	1.51921326764943e-11	7.47557701012322e-10	425.717911623612	574.899713580377	105.340893673171	127.659837187237
PVALB	-3.61602437979077	0.47738498832725	45.4655547187104	1.55346914223541e-11	7.62025160177162e-10	8.3066909585095	7.23794603428532	121.241405925725	77.1896689969341
CRABP1	1.5286741560663	3.81125004398049	45.3717105422762	1.62971412214698e-11	7.9693528272091e-10	1132.82497946673	1033.99229061219	392.54389623493	380.010678138752
TM4SF1	-2.98321283998261	2.59433816935477	45.3649131710457	1.63538005231164e-11	7.97222381401733e-10	65.4151912982623	49.6316299493851	584.343825281364	354.280788473108
DDR1	-1.59239882104099	9.47998950428673	45.3520258055437	1.64617646055436e-11	8.00000987657019e-10	16768.0940361212	15311.3578393853	46921.4178752714	52695.8036463813
NOP56	1.3152937414666	7.40530137633993	45.3144023000322	1.67810546730442e-11	8.13000664206095e-10	8637.92026048006	10862.089012881	3980.09697321745	4023.75889925044
ABCC3	-1.84646898806125	6.1607778301642	45.1773885344537	1.79971066026394e-11	8.67617410067464e-10	1740.25175580774	1437.24928395094	5332.63429670034	6466.11919520471
LRRN2	2.56214507043261	2.06305827776878	45.1750143127793	1.80189383756128e-11	8.67617410067464e-10	231.549010468452	166.472758788562	37.763716599816	31.6675565115627
ST8SIA4	-1.45140126991931	6.06785301527293	45.1580529622151	1.81756767412208e-11	8.72488066687899e-10	1328.03221699171	1547.88645904645	4543.57137616734	3495.30654996373
ELOVL2-AS1	3.32069044337646	-0.385989928684153	45.1301218773386	1.84367648507241e-11	8.82322859334806e-10	68.5302004077034	58.9375605648948	4.96891007892316	7.91688912789067
TUBB	1.4285978296915	10.4693211150943	45.0886199634956	1.88316561068583e-11	8.98481780879498e-10	79739.0415198421	100456.487002137	33264.865414359	35121.299393605
ARTN	2.37512398889533	2.25946828982143	44.9342017566833	2.0376755413019e-11	9.6925433247927e-10	429.871257102867	277.109933884067	85.4652533574784	55.4182238952347
IFRD1	1.51526896103802	7.14769233393154	44.7286900553627	2.26316711573464e-11	1.07326085243766e-09	7420.99003505842	8847.8720307685	3263.58013983673	2550.22791032178
LRP2	-4.38987980304897	0.531052889887856	44.5334174180168	2.50052473945247e-11	1.18225110949354e-09	5.19168184906844	5.16996145306094	123.228969957294	104.898780944551
TTC9	-1.33270040967476	5.78937596725204	44.4480171541455	2.61201388687861e-11	1.23125471418419e-09	1303.11214411618	1528.24060552482	4044.69280424346	3244.93493129419
MMP16	-1.95451909368584	2.90142138254305	44.4083895326548	2.66542410538167e-11	1.25266952641246e-09	102.795300611555	187.152604600806	606.207029628626	534.390016132621
UBE2H	-1.30281655900436	7.00637497860818	44.2873689527178	2.83539814331791e-11	1.32857446733317e-09	3160.69590971286	3095.77291809289	7861.80952687223	7999.02685259254
FAM107B	-1.6635455865713	5.96615627663099	44.2633576562472	2.87039059370024e-11	1.34096789134859e-09	1216.93022542164	1145.66345799831	4370.65330542081	3317.17654458619
SLC2A1	1.16360941698322	7.92793089926178	44.2074874923025	2.95349417470363e-11	1.3736216632741e-09	14938.5453525095	16662.7857632154	7160.19942372828	7290.46527564632
DLK1	-3.42892760784714	0.354201066699841	44.2046430940934	2.95778889078579e-11	1.3736216632741e-09	14.5367091773916	4.13596916244876	96.3968555311094	114.794892354415
F5	5.30460633709147	-1.40741439282997	44.1202168028069	3.08814915579949e-11	1.42993148373406e-09	21.8050637660874	26.8837995559169	0	0.989611140986334
FAM110B	-1.78665235246169	1.97858112423682	44.1111240111874	3.10252770747234e-11	1.43236404188804e-09	62.3001821888212	86.8553524114239	238.507683788312	287.976842027023
CHST8	2.11392370835005	2.74883230462608	44.0467462803954	3.20626398527835e-11	1.47591571193297e-09	494.248112031315	343.285440483247	87.4528173890477	112.815670072442
FHL2	2.8330023190721	2.90307573748477	43.9070631799946	3.44343984829616e-11	1.58045834206739e-09	519.168184906844	279.177918465291	79.5025612627706	36.6156122164944
SP6	-1.42575628490893	5.12540174181575	43.8116519176933	3.61546154093816e-11	1.65457433842876e-09	822.36240489244	962.646822559948	2735.88188945509	2166.25878761909
TOM1L2	-1.66986372354265	5.4461394546141	43.7995975919221	3.6377981984618e-11	1.65995692794346e-09	865.972532424615	870.621508695463	2603.70888135574	3074.72181504454
SLC7A5	1.36148725093558	10.6762394667533	43.7842354716702	3.66646449025483e-11	1.66818820589942e-09	110199.677264696	108954.869638678	44343.5473263261	43263.8198616406
SLC22A5	1.22184802350231	5.44400562637434	43.6906679498434	3.84601348103915e-11	1.74482293675930e-09	2619.72266103993	2883.80449851739	1244.21508376236	1172.68920206881
ELOVL5	1.54924161644072	6.55266272042604	43.5965743997451	4.03544819166867e-11	1.82396442191727e-09	4448.23300828184	6272.19723485354	1887.19204797502	1843.64555565754
MCM2	1.17475889824836	7.00667826922494	43.592576729	4.04370019001853e-11	1.82396442191727e-09	7302.61968889966	8324.67193171873	3591.52820504566	3494.31693882275
UGDH	1.1827949126222	6.37406590537925	43.567908840821	4.09499466830186e-11	1.84180892000958e-09	3888.56970495226	4771.87442117525	2101.8489633845	1794.16499860822
LOC101927746	1.68088254469401	4.46072851259276	43.5123257040718	4.21297418821844e-11	1.88945873807042e-09	1169.16675241021	1143.59547341708	425.338702755823	314.696342833654
SNAP23	-1.20040306286734	5.49169127618413	43.4651108320023	4.31586011151842e-11	1.93008707038475e-09	924.119369134182	1149.79942716075	2442.71619479863	2427.51612883948
FAM216A	1.91202610254684	4.26108473337039	43.3526565294916	4.57115225138679e-11	2.0384482071028e-09	1141.13167042524	1244.92671789708	372.668255919237	276.101508335187
RAI14	1.61529248475477	4.68589999391277	43.3078822896106	4.67695663054205e-11	2.07879081108991e-09	1183.7034615876	1770.19480152807	535.648506507917	444.335402302864
CLPSL2	5.10182735915882	-0.898567937545511	43.3032234214124	4.68810567067483e-11	2.07879081108991e-09	47.7634730114296	26.8837995559169	1.98756403156927	0
SLC3A2	1.15192361174879	9.92484205118243	43.2505310377186	4.81606991235159e-11	2.12951688490656e-09	63064.3977570041	59374.9393038237	27892.4798370273	28785.8088690105
ST6GAL1	-3.16343311687813	1.13744362177891	42.9015097452241	5.75662151991778e-11	2.53142626576116e-09	16.613381917019	29.9857764277535	189.812365014865	237.50667383672
PNPLA3	5.9416016550071	-0.374123645979067	42.9012882869632	5.75727321702703e-11	2.53142626576116e-09	37.3801093132927	38.257714752651	0	0.989611140986334
KRT7	-1.39901324490221	4.32046809384501	42.812099941112	6.02582848838596e-11	2.64210697715627e-09	505.669812099266	443.582692672629	1274.0285442359	1304.30748381999
YBX1	1.12698308695029	6.89942910153656	42.7762005902246	6.13743227018546e-11	2.68354524638165e-09	6625.62437578114	6626.85659053352	3277.49308805772	2951.02042242125
TMEM63C	-1.97012690106493	3.66498668915169	42.7584302822678	6.19343974249876e-11	2.70051176772231e-09	252.315737864726	285.381872208964	912.291890490293	1248.88925992475
GJA1	4.00714972609456	1.26896529732229	42.6423940995465	6.57194736821667e-11	2.85761379055117e-09	112.140327939878	61.0055451461191	8.94403814206169	1.97922228197267
FEN1	1.12061867884787	7.54361450488029	42.3322447216999	7.70123197232619e-11	3.33939884722663e-09	10589.9926357298	11144.3689082182	5238.2250052008	5012.38042909578
LTBP1	-1.21536109090993	6.30367781928966	42.2863479640674	7.8840997550625e-11	3.40333561259604e-09	1890.81052943072	2500.19335870027	4819.84277655547	5590.3133354318
ADAMTSL5	1.76984924081868	3.39092012750058	42.2843782953446	7.89204410387309e-11	3.40333561259604e-09	417.411220665102	564.559790674255	145.092174304556	148.44167114795
HAPLN1	-4.18255083611161	-1.40132487417791	42.1613609881775	8.40442694564055e-11	3.6143641031704e-09	1.03833636981369	2.06798458122438	34.7823705524621	27.7091119476174
CA5B	-1.7250294142417	2.66410329406032	42.1163085216096	8.60029576586402e-11	3.68849296821769e-09	126.67703711727	145.792912976319	486.95318773447	435.428902033987
HIST1H2BD	-1.46362182905139	7.19281858151796	41.9459547776399	9.38312977001937e-11	4.01326942779275e-09	3262.45287395461	2846.58077605536	8536.58751558999	8825.35215531613
GRAMD2	-2.66545767545391	1.64220489016808	41.9350902203454	9.43540994080897e-11	4.02466385437169e-09	41.5334547925475	57.9035682742826	394.531460266499	249.382007528556
TNFRSF14	-2.22507536185472	1.59005176569041	41.9221595627403	9.49801233601105e-11	4.04038752407494e-09	45.6868002718022	51.6996145306094	198.756403156927	269.174230348283
ADRA2A	3.30601059437012	2.77952022487367	41.8983786031504	9.6142327992447e-11	4.07877330404714e-09	616.77180366933	360.863309423654	70.5585231207089	31.6675565115627
DRAM1	-1.16864660161194	5.70826979069068	41.8355662790821	9.92809594931348e-11	4.20057472011789e-09	1158.78338871208	1199.43105711014	2692.15548076057	2748.15013851905
KCNK2	-1.38368287712322	4.62819660890465	41.7444426053966	1.04017490004516e-10	4.38758193175769e-09	531.628221344608	627.633320401599	1728.18692544948	1363.68415227917
ITGA9	-3.05494787667417	-0.0269105210479303	41.7398909327574	1.04259926135288e-10	4.38758193175769e-09	5.19168184906844	10.3399229061219	64.5958310260011	69.2727798690434
CYP4F2	4.11966701875703	-0.737253401840057	41.3910879081735	1.2462425924837e-10	5.23055346904188e-09	32.1884274642243	74.4474449240776	0.993782015784633	4.94805570493167
FLVCR2	-1.21126608918387	5.03236322373122	41.3152438685199	1.29554618781356e-10	5.42298360269584e-09	888.815932560516	1008.14248334688	2136.63133393696	2363.19140467537
CAB39L	-1.41741297209676	3.88011570403599	41.2428675338315	1.34441520525823e-10	5.61257592471765e-09	263.737437932677	293.653810533862	735.398691680628	790.699301648081
PP14571	-2.14460486429145	3.53279107929045	41.1906359758808	1.38082474612991e-10	5.74928542175099e-09	201.437255743855	130.283028617136	815.895034959183	703.613521241284
TNS3	-2.07617797469475	5.41182970512049	41.1852138614769	1.38466049061622e-10	5.75000415904837e-09	528.513212235167	1131.18756592973	3165.19572027406	3907.97439575503
CYP26B1	4.08283185890028	-0.0570335439695199	41.0906231466371	1.45331900956729e-10	6.01919485308119e-09	92.4119369134182	57.9035682742826	5.9626920947078	2.968833422959
YPEL5	-1.24436670846902	6.55988712567639	41.0690775151193	1.46942846707294e-10	6.06989964411683e-09	2323.79679564303	2120.7181880456	5793.74915202441	5036.13109647946
FKBP5	1.35678783813703	5.07275344546956	40.9619332294435	1.55223331726783e-10	6.39511978507954e-09	1750.63511950588	2408.16804483579	823.845291085461	831.273358428521
ACHE	-2.90169921488885	1.1364520214866	40.9564976141988	1.55655648891703e-10	6.39614324778289e-09	28.0350819849696	15.5098843591828	176.893198809665	161.306615980773
CMYA5	-2.27232896672943	5.10560595862966	40.9399376787971	1.56980173471923e-10	6.43372789292109e-09	461.021348197277	460.126569322424	2562.96381870857	2002.97294935634
ZG16B	-1.46473015399852	5.8368057767202	40.9237575567598	1.58285215960974e-10	6.47032040348803e-09	1266.7703711727	895.437323670155	2838.24143708091	3343.89604539282
HOPX	-4.38919897759007	0.752448877483286	40.8134368449786	1.67477575076228e-10	6.82829998953649e-09	5.19168184906844	6.20395374367313	174.905634778095	74.2208355739751
UCA1	3.71224696249291	1.10004899433204	40.791694614699	1.69351309759401e-10	6.88680701889462e-09	225.31899224957	168.540743369787	19.8756403156927	10.8857225508497
LOXL3	1.87471094770585	3.64003893064796	40.7360259832443	1.74245016006308e-10	7.06750391796127e-09	730.988804348836	810.649955839956	267.327362246066	162.296227121759
SREBF1	-1.53715363016591	8.93987870936173	40.6677690572127	1.80438954178054e-10	7.29987181374464e-09	11685.4375058832	12281.7604278916	31034.8185709383	40402.8540530491
VPS9D1-AS1	1.40106965799199	4.4066084479552	40.5959872921107	1.87190683288704e-10	7.55355309918453e-09	1345.68393527854	1433.11331478849	577.387351170872	500.743237339085
SERPINB1	-1.16963421023163	5.81687927189807	40.5656686873738	1.90117856099319e-10	7.65199996715643e-09	1268.84704391233	1372.10776964237	2963.45797106977	3128.1608166578
UBE2QL1	-1.90723910670736	2.13449654033595	40.5549153497548	1.91167030913229e-10	7.67454957607407e-09	79.9519004756539	99.2632598987701	336.89210335099	351.311955050149
MYEOV2	1.71629459731384	7.28885150527594	40.5384104142146	1.9278866050576e-10	7.7199071529564e-09	11248.2978941917	9314.2025538346	3730.65768725551	2715.4929708665
GINS4	1.35755259849727	3.73436296472609	40.5005349290082	1.96562222637437e-10	7.85098526396909e-09	637.538531065604	870.621508695463	302.109732798528	297.872953436887
SDC1	-1.11272510952839	7.95977308259086	40.3566290343101	2.11586301327354e-10	8.42961972572455e-09	7649.42403641743	7362.02510915878	17154.6651564743	16205.8720447922
TIPIN	1.61216373175539	5.08169934186754	40.3509620457464	2.12200918933441e-10	8.43270335316008e-09	1753.75012861532	2077.29051183989	749.311639901613	530.431571568675
TRIM9	-1.92683287579112	1.83595002955339	40.3339714899477	2.1405437564785e-10	8.48487761248561e-09	75.7985549963992	57.9035682742826	268.321144261851	256.309285515461
INHBB	-1.47438602613618	6.97538351576508	40.1680285585675	2.33030952469189e-10	9.21382080833466e-09	2233.46153146924	2893.1104291329	6334.36656861125	8223.66858159644
ARHGDIG	2.4587003341417	3.95042905911845	39.7335598061587	2.91080535652905e-10	1.1480128563175e-08	1413.17579931643	1043.2982212277	269.314926277635	191.984561351349
MND1	1.63963073906492	4.52797181130346	39.6978717471818	2.96448378051325e-10	1.16625318051921e-08	1280.26874398028	1346.25796237707	465.089983387208	398.813289817493
ATP7B	-1.8695679796545	3.20741381291303	39.5356540940185	3.22124131556337e-10	1.26409562325996e-08	175.478846498513	186.118612310194	635.02670808638	721.426521779038
PADI3	2.58604948388747	1.9952934764399	39.4591056500697	3.35001974575047e-10	1.31135311593629e-08	107.986982460623	167.506751079175	10.931602173631	35.626001075508
TGFB3	-2.24405661063945	3.79229602989279	39.4451670718982	3.37401755753683e-10	1.31746153235462e-08	156.788791841867	283.31388762774	857.633879622138	1260.76459361659
LINC00963	-1.23990695085624	6.19645633845763	39.4239903851649	3.41080686746553e-10	1.32852197018874e-08	1855.50709285706	1528.24060552482	4308.04503842638	3932.71467427969
HSPA8	1.35420296522176	11.5219262893733	39.4008561685878	3.45145605489909e-10	1.3410273686572e-08	157263.311562872	191972.04266735	73752.5385194407	65796.2759307584
NPNT	-1.57923984335761	6.89982021223554	39.3803203954142	3.48794567438623e-10	1.35185884569977e-08	2522.11904227745	2192.06365609784	7536.84280771065	6972.80009938971
TECPR1	-1.51013168285093	4.30324271651534	39.2487613183303	3.73104997088087e-10	1.44251949243638e-08	511.899830318148	519.064129887319	1426.07719265095	1590.30510356504
CDCA5	1.18319273362027	6.54018813043084	39.0917049932617	4.0435836761294e-10	1.55951186644234e-08	5819.87535280572	6237.04149697272	2602.71509933995	2843.15280805374
UNC119	1.95511353059492	5.30859825889932	39.0539001929773	4.12264703528192e-10	1.58610761060834e-08	3255.18451936591	2261.34113956886	771.174844248875	701.634298959311
ECH1	-1.37174692095942	6.29351166409147	39.0167848132413	4.2017740199658e-10	1.6125977210612e-08	1782.8235469701	1713.3252255444	4308.04503842638	4998.52587312197
FIBCD1	-1.59071065302579	4.37509943652052	39.0083953802391	4.21986925869533e-10	1.61559238423758e-08	534.743230454049	419.800869988549	1459.86578118763	1509.15699000416
TMEM64	1.75023145113684	6.28161389185414	38.8260048990493	4.63314253117451e-10	1.7694997156167e-08	4781.53898299203	4487.5265412569	1701.35481102329	1127.16708958343
BOP1	1.24306295626004	6.42534722994556	38.7891147179545	4.72153487112543e-10	1.7988818658266e-08	5648.54985178646	4877.34163481769	2601.72131732417	1975.26383740872
CCDC103	-1.65239675718521	3.43056531886966	38.6561255418595	5.05443822408713e-10	1.92105367562944e-08	240.894037796775	181.982643147745	670.802860654627	702.623910100297
PCDH1	-1.5764248066189	4.78965460596869	38.6420209627452	5.09109565130514e-10	1.93031228112408e-08	579.391694356038	612.123436042416	1666.57244047083	1981.20150425464
CTPS1	1.16587339410514	5.99913988581852	38.6183140986468	5.1533098142839e-10	1.94919287120035e-08	3485.69519346455	3929.17070432632	1803.71435864911	1578.4297698732
RNF223	1.73351248264198	4.63750539784076	38.5018622635416	5.47014637227129e-10	2.06405979821016e-08	1759.9801468342	1381.41370025788	608.194593660195	365.166511023957
XRCC3	1.17803324516359	6.65899762012037	38.4709650276852	5.55743586846023e-10	2.091968125353e-08	6383.69200161455	6359.05258726496	3001.22168766959	2780.8073061716
SEC14L5	-3.74373689334304	-0.516039475829333	38.3558303469973	5.89516984479e-10	2.21379141276719e-08	4.15334547925475	2.06798458122438	31.8010245051082	57.3974461772074
ZDHHC7	-1.29024717722896	6.50282428864821	38.245560857024	6.23788216365641e-10	2.33689824159701e-08	2389.21198694129	2420.57595232313	5959.71074866044	6118.76568471851
HIST1H2AI	-2.24136512102062	1.88075957448294	38.2263909456122	6.29946492561353e-10	2.35435002231799e-08	33.226763834038	75.4814372146898	213.663133393696	308.758675987736
NEDD4L	-1.44180565408973	4.52439487500532	38.1232547686936	6.64138599426556e-10	2.47624313425146e-08	462.059684567091	592.477582520784	1439.99014087193	1486.39593376147
SNAI1	4.13086120709585	1.10088567779315	38.1180802993747	6.65902190869852e-10	2.47693523461708e-08	143.290419034289	59.9715528555069	2.9813460473539	8.90650026887701
CPNE4	-1.83052542232046	2.11446438686324	38.0887377987225	6.75991913647461e-10	2.50778939550235e-08	75.7985549963992	74.4474449240776	269.314926277635	280.059952899133
NEIL2	2.03215647562694	3.43817364792173	38.0846999273937	6.77392306614638e-10	2.50778939550235e-08	763.17723181306	578.001690452214	194.781275093788	143.493615443018
LYPD1	2.28196489943103	1.56669612140493	38.0296030291024	6.96793485419905e-10	2.5735452566203e-08	204.552264853296	161.302797335501	42.7326266787392	34.6363899345217
CCR1	-1.74762285458804	2.26577560167366	37.9697100892371	7.18515114726686e-10	2.64754266569596e-08	71.6452095171444	107.535198223668	312.047552956375	301.831398000832
SYN3	-3.28804931041413	-0.32639162783762	37.9296019028103	7.33439063529621e-10	2.69620444501744e-08	10.3833636981369	1.03399229061219	47.7015367576624	70.2623910100297
TRAP1	1.05031041957042	7.5978148069143	37.7013304335556	8.24483097369524e-10	3.0238110232265e-08	11551.4921141773	12607.4679994344	5905.05273779229	6051.47212713143
CYB5R1	-1.11499826474633	6.42722822843843	37.6909993914273	8.28861219963143e-10	3.03278195099335e-08	2674.75448864006	2377.14827611742	5571.14198048865	5698.18094979931
RNF43	-1.65856548484048	5.78843218112907	37.6802604956341	8.33436859343396e-10	3.04243218165425e-08	915.812678175672	1441.38525311339	3152.27655406885	4422.57218906793
RFESD	2.08642322052688	1.19429927103622	37.5274415583643	9.01358796970243e-10	3.28274455592619e-08	143.290419034289	136.486982360809	37.763716599816	29.68833422959
GHR	-2.12136265447367	2.03573837608804	37.4012911351536	9.61584486812743e-10	3.49397955775454e-08	46.7251366416159	93.059306155097	307.078642877452	310.737898269709
TSC22D1	-1.16941687449021	7.45871106894753	37.3963344459129	9.6403143038577e-10	3.49478091518832e-08	4988.16792058495	5185.47133742013	12705.5030718065	10755.0938802395
TRIP13	1.38031607081586	5.02592619293897	37.3893913325759	9.6746948827056e-10	3.49916326206981e-08	1874.19714751371	2248.93323208151	808.938560848691	810.491524467808
DISC1FP1	1.30997057430083	6.81837551111724	37.2640387716897	1.03169613499957e-09	3.72288143243407e-08	5110.69161222297	7323.76739440613	2485.44882147737	2622.46952361379
IL11RA	-2.0138746071358	1.48120321148382	37.2253053873139	1.0523924400996e-09	3.78885415877142e-08	55.0318276001254	32.0537610089779	157.017558493972	207.81833960713
DLC1	1.33750603094476	4.40182562827914	37.1692729867001	1.08306993761815e-09	3.89037730224076e-08	1118.28827028934	1598.55208128644	546.580108681548	548.244572106429
UHRF1	1.2373828058205	4.30940920520787	37.0034085359898	1.17922922751045e-09	4.21376121740364e-08	940.732751051201	1281.1164480685	521.735558286932	438.397735456946
TTYH1	-3.0340785109104	1.10138670945588	37.0014740010415	1.18039978687754e-09	4.21376121740364e-08	17.6517182868327	18.6118612310194	111.303585767879	195.943005915294
NPM3	1.2418241124989	5.43529178227805	37.0002311887194	1.18115240852239e-09	4.21376121740364e-08	2507.58233310006	2571.53882675251	1035.52086044759	1169.72036864585
BLMH	1.29283510915944	4.49674190859232	36.9402289813672	1.21806588598667e-09	4.33559642003011e-08	1271.96205302177	1457.92912976319	569.437095044595	571.005628349115
NEU1	-1.24599875375909	6.73535126520343	36.921673730428	1.22971328900212e-09	4.36715147001501e-08	3020.52049978802	2473.30955914436	6392.00592552676	7058.89626865552
NXNL2	1.93205168844154	2.40807250791665	36.3488775717485	1.64974192431432e-09	5.84559796522841e-08	343.689338408331	312.265671764881	97.390637546894	79.1688912789067
TFAP4	1.27102341277276	4.03683546221349	36.2903919859836	1.69999886526061e-09	6.01010860089996e-08	863.895859684988	859.247593498729	379.62473002973	353.291177332121
IL17RB	2.50684746123796	4.0048042950099	36.2632331166766	1.72385504855404e-09	6.08075341509052e-08	1394.48574465978	1016.41442167178	279.252746435482	158.337782557813
LOC145694	-1.93482862629317	1.398581723437	36.1524634235012	1.82467674646974e-09	6.42196208281066e-08	36.3417729434791	45.4956607869363	136.148136162495	185.057283364445
CAPN9	-2.17154705504862	1.42668132968917	35.9506862841116	2.0237508215089e-09	7.10667039043068e-08	32.1884274642243	45.4956607869363	143.104610272987	215.735228735021
BACE1	-1.07061771038402	5.54182532986821	35.9453778133876	2.02927192757095e-09	7.11015210872348e-08	1251.19532562549	1354.52990070197	2856.12951336503	2753.09819422398
SBK2	-3.87601405793602	-0.38997155880557	35.7612978923618	2.23034804271585e-09	7.7972768878643e-08	3.11500910944106	3.10197687183657	57.6393569155087	39.5844456394534
CMSS1	1.97631778995216	5.87604342875571	35.6892174362245	2.31441467468442e-09	8.07319269967142e-08	3605.10387599312	3686.18251603245	1115.02342171036	783.772023661177
FZD4	-1.25194020699159	4.40263521970939	35.6810445545747	2.32414470535744e-09	8.08915730376844e-08	508.784821208707	598.681536264457	1422.10206458781	1275.60876073139
NLN	1.4348679641071	7.06303111934333	35.6032478404696	2.41883918648782e-09	8.40011475891578e-08	6288.16505559169	9119.81200319951	3249.66719161575	2545.27985461685
CFAP206	-1.61839525256968	2.54695583213123	35.49479332443	2.55733239570582e-09	8.8614672440164e-08	100.718627871928	118.909113420402	366.705563824529	323.602843102531
CD68	1.7397588191185	1.63658253492748	35.4745491559442	2.5840497299112e-09	8.93432348247051e-08	152.635446362612	180.948650857133	40.7450626471699	61.3558907411527
HOXB13	-2.88598261310174	-0.222629315877546	35.4350772075069	2.63694948140927e-09	9.09718593619371e-08	7.26835458869581	11.3739151967341	59.626920947078	83.1273358428521
PRKAG2-AS1	2.82531428515088	0.892440904487078	35.4261869644694	2.64901290632126e-09	9.11876219090456e-08	170.287164649445	131.317020907748	26.8321144261851	16.8233893967677
ZNF704	-1.48154480988084	4.65813422866587	35.3598014464169	2.74085776123741e-09	9.39372145810998e-08	432.986266212308	630.735297273435	1496.63571577166	1528.94921282389
MGAT4A	-1.43938575146625	7.17274265440237	35.2203363760073	2.94432821468137e-09	1.00656682948139e-07	2773.39644377236	4703.63092999485	10956.4467240256	9601.20728984942
DUS3L	1.10520289425641	4.72340412264286	35.1848229513906	2.99851312638798e-09	1.02089308718241e-07	1499.35771801096	1491.01688306278	686.703372907181	741.218744598764
SEMA3B	2.58249365429447	5.58959365317813	35.1807889331253	3.00473088028459e-09	1.02089308718241e-07	4601.90679101426	2704.92383224149	712.541705317582	554.182238952347
SLC25A25	1.08286034515811	5.53896926418862	35.1321605991496	3.08070691638791e-09	1.04444614398577e-07	2449.43549639049	2756.6234467721	1118.9985497735	1400.29976449566
SKP2	1.35108705589926	4.35684290762981	35.1087049755385	3.11803835068704e-09	1.0531749036146e-07	787.058968318775	1167.37729610116	394.531460266499	384.958733843684
ALAD	-1.21221009479781	5.3344168117556	35.1075600482928	3.11987214232522e-09	1.0531749036146e-07	1176.43510699891	1056.74012100566	2584.82702305583	2743.20208281412
CYBRD1	-3.11382524913991	1.43889274335104	35.0904642341901	3.14738274850837e-09	1.06018169535056e-07	16.613381917019	23.7818226840803	134.160572130925	225.631340144884
TRAM2	-1.80002225001908	5.81886870385045	35.0040340209266	3.29022971970308e-09	1.10592582248778e-07	798.480668386726	1299.72830929952	3067.80508272716	4364.18513174973
CALML3-AS1	-3.68083389099996	0.161428097030996	34.9656374352583	3.35575505733392e-09	1.1235832601848e-07	3.11500910944106	9.3059306155097	61.6144849786472	103.909169803565
COL24A1	-2.20524427279313	1.1384783244046	34.9648699150893	3.35707809789559e-09	1.1235832601848e-07	19.7283910264601	26.8837995559169	88.4465994048323	132.607892892169
TMEM86A	-2.1704054897131	1.3324496109392	34.9137863750939	3.44631974534501e-09	1.15099746899321e-07	46.7251366416159	32.0537610089779	182.855890904372	184.067672223458
TCOF1	1.21155980551802	6.77780928682086	34.8580003959895	3.54649250185996e-09	1.1819382760445e-07	6728.41967639269	7413.72472368939	3135.38225980052	3121.2335386709
HPRT1	1.17106528326023	6.58456462499672	34.7348822518077	3.77801124991297e-09	1.25642886842974e-07	4853.18419250917	5541.16468539072	2545.07574242444	2177.14451016994
PRSS22	-1.29751264532213	5.01624284740209	34.6902564387636	3.86561520589297e-09	1.2828448601882e-07	927.234378243623	772.392241087305	1901.104996196	2411.6823505837
CEP78	1.2144370475682	5.4206960511951	34.5951593692755	4.05914427975975e-09	1.34422758986052e-07	2241.76822242775	2778.33728487495	1190.55085490999	1018.30986407494
PIK3IP1	-1.79993574901947	3.03907983684716	34.5802162586245	4.09042454337088e-09	1.35173461173248e-07	164.057146430563	136.486982360809	589.312735360287	488.867903647249
HIST1H2BC	-1.64541605844889	3.83451294218367	34.4888377661618	4.28702752363752e-09	1.41372838316257e-07	296.964201766715	328.809548414676	959.993427247955	1047.00858716354
NOP16	1.25702764919606	7.03628942009514	34.4840598793036	4.29756373772536e-09	1.41423182371226e-07	7345.19148006202	7308.25751004695	3406.68475010972	2885.70608711615
GPX8	1.34314239200148	4.5736931965071	34.4351766471537	4.40686248470574e-09	1.44716569921393e-07	967.729496666357	1267.67454829054	430.307612834746	469.075680827522
HIST1H3H	-1.56958127191856	3.77507504172912	34.4182459365899	4.44536361555841e-09	1.4567614336831e-07	261.660765193049	317.435633217942	782.106446422506	977.735807294498
MISP	-1.34316086433585	7.07367851787068	34.3641809244496	4.57057953231396e-09	1.49467472747359e-07	3709.97584934431	3493.85994997859	8364.66322685925	10451.2832599567
TNS2	-2.00289601023449	4.30697584208746	34.3026516121635	4.71738599354964e-09	1.53947625656442e-07	338.497656559262	291.585825952637	1017.63278416346	1590.30510356504
TPBG	1.03029560739099	7.16651217476285	34.2720625510204	4.79211835559459e-09	1.56061995493295e-07	7702.37919127793	7702.20857277019	3674.01211235579	4075.21867858172
CST9	7.57031984554346	-2.01553412624951	34.2587855059005	4.82492350348387e-09	1.56805019118398e-07	26.9967456151559	23.7818226840803	0	0
LDLRAD3	1.53177926049915	2.5059900247771	34.2542739830664	4.83612176799796e-09	1.56844221884843e-07	285.542501698764	381.543155235898	130.185444067787	104.898780944551
ADCY6	-1.32945817947927	6.73890549967162	34.247067738653	4.85406274475946e-09	1.5710149052472e-07	2793.12483479882	2827.96891482434	6636.47630140978	7878.29429339221
RAD54L	1.4247707841364	4.16882526588843	34.2310556882611	4.89416599141259e-09	1.58073505282312e-07	972.921178515425	1248.02869476891	401.487934376992	443.345791161878
KIAA0101	1.27065384164538	7.03690584042296	34.0847110878659	5.27642168526209e-09	1.70069797112031e-07	7267.316252326	7099.39106734329	3225.81642323692	2889.6645316801
LINC00936	-1.8537129900011	1.0786387030624	34.0595644139737	5.34505314787045e-09	1.71928891930579e-07	36.3417729434791	31.0197687183657	126.210316004648	124.691003764278
MEF2D	-1.73899358736332	4.86308091603683	34.0473872483435	5.37860820217617e-09	1.72654423209733e-07	598.081749012684	544.913937152623	1738.12474560732	2192.97828842572
HID1	-1.67167986436566	7.63499974130873	34.008315279749	5.48770485057214e-09	1.7579694497843e-07	4248.87242527761	4472.01665689772	11251.5999827136	17303.3508001461
PPL	-1.42389946639398	6.32129056792702	33.9255691518809	5.72612041971066e-09	1.83060921035027e-07	1680.02824635855	2235.49133230355	4710.52675481916	6018.81495947889
CORO1B	-1.24017587325528	8.54977922588362	33.9161674405115	5.75385751401477e-09	1.83573783328231e-07	9912.99732261127	10123.8185173839	21733.0189031941	26900.5996454315
TNFRSF21	1.85660050833253	2.05655196799732	33.8801358615174	5.86141025474024e-09	1.86625875798494e-07	223.242319509943	314.333656346105	96.3968555311094	54.4286127542484
CA8	2.05461142818276	1.97178976448593	33.8722889032205	5.88509879121042e-09	1.87000801064028e-07	214.935628551433	382.57714752651	64.5958310260011	81.1481135608794
NIPAL1	1.57014066305736	3.58018435534976	33.8436008158426	5.97252185176785e-09	1.89395304054949e-07	550.318276001254	911.981200319951	298.13460473539	200.891061620226
PRR15	-1.31732380204108	5.01140187099732	33.7006990028599	6.42775865845922e-09	2.03420418673053e-07	737.218822567718	713.45468052241	1791.78897445969	1924.79366921842
FAM20C	-1.69328716345994	5.50202930249716	33.6913011375887	6.45888707886586e-09	2.03994266553234e-07	1180.58845247816	792.038094608937	3586.55929496674	3020.29320229029
HIST1H2AM	-1.53034987735144	2.56338047150366	33.5774637848778	6.84815806605604e-09	2.15854492294943e-07	117.332009788947	113.739151967341	329.935629240498	356.26001075508
CCDC125	-1.11214331622701	5.73678588281059	33.5621872788963	6.90215457550227e-09	2.17120481706732e-07	1229.39026185941	1549.95444362767	3011.15950782744	3127.17120551682
SGCG	-3.50227010851347	0.0355615066005808	33.4487092341961	7.31683204014906e-09	2.29704625068439e-07	3.11500910944106	10.3399229061219	79.5025612627706	78.1792801379204
SMOC2	-1.37505664512245	2.88977501215983	33.4333576400862	7.37481450687134e-09	2.31062801026665e-07	204.552264853296	226.444311644069	543.598762634194	602.673184860678
CREBRF	-1.6613153880518	4.34983023176486	33.4080318485475	7.47147673137157e-09	2.33625040343306e-07	293.849192657274	511.826183853033	1178.62547072057	1409.20626476454
BTG3	1.41443417610862	3.83233286297473	33.3688251790084	7.62362754755052e-09	2.37908710962029e-07	718.528767911072	865.451547242402	330.929411256283	276.101508335187
OLFM1	1.19427401865348	6.30914901982675	33.3493190357874	7.70047789825142e-09	2.39830161842961e-07	4909.25435647911	4345.86959744303	2144.58159006324	2019.79633875311
SLC16A5	-1.5534027914353	4.28648656204545	33.3309585937047	7.77352314524954e-09	2.41625728338578e-07	485.941421072806	468.398507647322	1276.01610826747	1606.13888182082
PCNA	1.22078991328466	8.2050721516316	33.3268613192508	7.78991823530316e-09	2.41656811342991e-07	14287.5084486363	17990.4318643615	7543.79928182115	6591.79981010997
CD55	-1.00523724599278	6.0648234906387	33.2892595068518	7.94200714616281e-09	2.45888927363546e-07	1681.06658272836	1836.37030812725	3863.82447737065	3367.6467127765
CEACAM7	-4.83840745746333	0.580951594012314	33.2595514824081	8.06426804434419e-09	2.49182707661556e-07	1.03833636981369	8.27193832489751	69.5647411049243	207.81833960713
NEBL	-1.49468793154026	5.87630400752182	33.2284109049311	8.19444858837666e-09	2.52707778962178e-07	954.231123858779	1373.14176193299	3305.31898449969	3374.5739907634
OVOL2	1.56832903578106	2.8137528008562	33.211155407008	8.26748784415883e-09	2.54460307234826e-07	398.721166008456	431.174785185283	147.079738336126	139.535170879073
HIST2H2BF	-1.4503356534545	2.52317046980115	33.2000345611251	8.31490543823818e-09	2.55418924978522e-07	99.680291502114	145.792912976319	350.805051571975	333.498954512395
SGSM3	-1.31717695447111	5.5524206980223	33.112154875618	8.69931972933243e-09	2.66185617526961e-07	1200.31684350462	1016.41442167178	2368.18254361478	3334.98954512395
HERPUD1	-1.13554589872914	5.55048932924354	33.0963327486857	8.77039836623382e-09	2.6783841080695e-07	1235.62028007829	1268.70854058116	2745.81970961294	2902.52947651292
MTHFD1L	1.13052545693635	5.52401527185264	32.8498453247903	9.95589943384886e-09	3.03451948375001e-07	2572.99752439832	2992.37368903167	1431.04610272987	1167.74114636387
PMEL	-1.57139388109054	1.73636670349673	32.8225425646094	1.00967163673855e-08	3.07147590734205e-07	67.4918640378897	70.3114757616288	212.669351377911	207.81833960713
ALDH6A1	-1.03885751799547	5.77795614936054	32.8037345301246	1.0194879586473e-08	3.09533897231852e-07	1292.72878041804	1702.98530263828	2954.51393292771	3330.04148941901
PUS1	1.32577228412768	5.33889724153257	32.7673874129197	1.03872999264091e-08	3.14670260870396e-07	2508.62066946987	2143.46601843907	993.782015784633	918.359138835318
RRP9	1.15505249984811	5.66484018414817	32.7642376255642	1.04041450845216e-08	3.14670260870396e-07	3137.85250957696	2932.40213617617	1452.90930707713	1349.82959630536
RAB27B	-1.8893175645209	6.42306213257504	32.747659410401	1.04932579122839e-08	3.16733966423421e-07	854.550832356665	1777.43274756235	4524.68951786743	5331.03521649338
ACY3	-2.68580220385455	0.335261460730518	32.7440548044577	1.05127346949482e-08	3.16733966423421e-07	8.3066909585095	23.7818226840803	87.4528173890477	123.701392623292
AURKB	1.15750685686243	5.6996061612032	32.6119589587162	1.12520273651494e-08	3.38358378449713e-07	3210.53605546392	2914.82426723576	1363.46892565652	1463.63487751879
FBXO32	-1.80602176238607	2.23278126067197	32.5296633321111	1.17387072146846e-08	3.5231833106865e-07	98.6419551323003	85.8213601208117	288.196784577543	377.041844715793
TK1	1.16382620033193	7.77531878984848	32.5145171373678	1.18305496343838e-08	3.5439720918115e-07	13994.6975923489	12442.0292329365	6059.08895023891	6093.03579505286
DUT	1.18743553163629	6.19277961627493	32.5014805103775	1.19101763408055e-08	3.56102929564998e-07	3849.11292289934	3617.93902485205	1957.75057109573	1409.20626476454
RAB37	2.07215056474766	1.34742290607285	32.4951193914818	1.19492242048339e-08	3.56591202173532e-07	177.555519238141	146.826905266931	37.763716599816	41.563667921426
GTF2IRD2	-1.99317883485796	0.614896394667722	32.4807212093009	1.20380819964371e-08	3.58561239275282e-07	26.9967456151559	23.7818226840803	115.278713831017	93.0234472527154
TAOK3	-1.14199901025717	6.17551979446371	32.4340946273278	1.23304034033714e-08	3.66572617846062e-07	1609.42137321122	2324.4146692962	4293.13830818961	4549.24241511418
CERS2	-1.04240935188417	9.32732346618575	32.426850087282	1.23764562949212e-08	3.67246189908088e-07	16515.7782982565	16500.4489735893	32788.8438287982	37090.6255641678
IFFO2	-1.4793583197244	3.00610932245466	32.4018489930089	1.25367132432085e-08	3.70600353632097e-07	183.785537457023	235.750242259579	524.716904334286	671.945964729721
HEG1	3.2693783125107	0.130905126079161	32.3954956410793	1.25777683571858e-08	3.71115093802153e-07	60.2235094491939	131.317020907748	8.94403814206169	10.8857225508497
MNS1	1.89630465583057	3.02154536462676	32.3893014478387	1.26179246373164e-08	3.71601431579653e-07	395.606156899015	521.132114468543	136.148136162495	114.794892354415
FAM214A	-1.36466589039368	5.69172520306329	32.313710608883	1.31184420909499e-08	3.84897542993722e-07	907.505987217163	1312.13621678687	2755.75752977079	3067.79453705764
JAK2	1.37373396136437	5.82832076338446	32.2876923682124	1.32952806906105e-08	3.89358248135285e-07	2607.26262460217	4098.74543998672	1199.49489305205	1431.96732100723
CTSF	-1.58890409400692	2.59144239117276	32.1773045051684	1.40725025493807e-08	4.11352090349402e-07	138.09873718522	107.535198223668	379.62473002973	382.979511561711
LOC105377590	3.02165028186646	-0.268937429824271	32.1630643440951	1.4176024484255e-08	4.13600406573114e-07	47.7634730114296	40.3256993338754	7.95025612627706	2.968833422959
AHRR	-2.192269331961	2.55326581010917	32.1594916719314	1.42021162733585e-08	4.13600406573114e-07	97.6036187624866	86.8553524114239	468.071329434562	399.802900958479
ORAI3	-1.63738371744965	4.43465508858028	32.1504418446782	1.4268424040371e-08	4.147619484476e-07	453.752993608581	326.741563833452	1169.68143257851	1343.89192945944
CELF3	-2.74058151316529	1.87465650590155	32.1397405099866	1.4347232597176e-08	4.1628190402564e-07	43.6101275321749	25.8498072653047	259.377106119789	222.662506721925
FBP1	-1.12117325653512	8.53887746142424	32.1293147723856	1.44244308378582e-08	4.17749614136273e-07	11172.4993391953	9106.37010342155	22975.2464229249	22543.3417916687
NTN4	-2.33319291810745	0.275936995135274	32.1186780987229	1.4503619766483e-08	4.19269464962216e-07	10.3833636981369	17.5778689404072	84.4714713416938	60.3662796001664
KLF10	1.2604284418595	5.62614784249415	32.107124328329	1.4590129858227e-08	4.20994978648142e-07	2623.87600651919	3215.71602380391	1156.76226637331	1335.97504033155
CFB	-1.22751713234036	7.6569568913966	32.09427948783	1.46869138344265e-08	4.23010066897233e-07	5787.68692534149	5379.86188805522	13639.6581666441	13259.7996780759
ASAP3	-1.22696015898124	4.56666585807629	32.0810662348413	1.47871448005339e-08	4.25116871673957e-07	640.653540175045	642.109212470169	1372.41296379858	1714.00649618833
EMP1	-3.3143129494969	0.935082203510311	32.0448017825219	1.50657686186482e-08	4.32335228531849e-07	9.34502732832319	20.6798458122438	111.303585767879	194.953394774308
ASCL1	3.82425388398604	1.21104553710375	31.9137257607503	1.61174229189224e-08	4.59991250106046e-07	100.718627871928	66.1755065991801	10.931602173631	0.989611140986334
TOMM40	1.00300897448078	6.72906046622958	31.9053586416621	1.6186998528146e-08	4.61138504349017e-07	5808.45365273777	5586.66034617766	3110.5377094059	2730.3371379813
CRAT	-2.3834589522177	3.22007323647921	31.8887614070906	1.6325902037831e-08	4.64253051246073e-07	136.022064445593	147.860897557543	542.604980618409	980.704640717457
SMPDL3A	-1.1327012831532	5.34490374702205	31.8307820923317	1.68205730806339e-08	4.76713630669173e-07	983.304542213562	945.068953619541	2463.5856171301	1877.29233445108
HBP1	-1.02310147403503	7.56541853031772	31.8302906334239	1.6824829673869e-08	4.76713630669173e-07	4271.71582541351	5101.71796188054	9466.76748236441	10019.8128024866
PUS10	-1.4274252866568	3.30880688045557	31.81230495007	1.69813506709635e-08	4.80281552220025e-07	175.478846498513	230.580280806518	509.810174097517	606.631629424623
C14orf159	-1.61146035787475	3.13294247224431	31.7564071114919	1.74771754438893e-08	4.93415868602032e-07	187.938882936277	166.472758788562	532.667160460563	582.880962040951
RTN1	-2.95642593771365	0.882319599683646	31.7399285143892	1.76260927705844e-08	4.96726711346254e-07	16.613381917019	16.543876649795	94.4092914995401	172.192338531622
CACFD1	-1.32663560450997	5.86787785142388	31.6650864824226	1.8318599197361e-08	5.13476877858886e-07	1624.99641875842	1257.33462538442	3484.19974734092	3989.12250931591
MRTO4	1.22863376954973	6.66577174505818	31.5676497967191	1.92611727783023e-08	5.38935167737989e-07	5819.87535280572	5648.69988361439	2712.03112107626	2313.71084762605
MASTL	1.12204828700677	6.88642409858814	31.489987300334	2.00471332487645e-08	5.59928559796897e-07	5277.86376776297	7293.78161797838	3060.84860861667	2823.36058523401
TGM2	3.32665955203657	-0.62941294614681	31.4712902354261	2.02411010167948e-08	5.64342029592589e-07	28.0350819849696	22.7478303934682	0.993782015784633	3.95844456394534
TCP11L2	-2.02784220129338	1.45383257155998	31.4297094494677	2.06792361292882e-08	5.75535406952903e-07	46.7251366416159	36.1897301714266	178.880762841234	170.21311624965
HIST1H1C	-1.18521553701184	6.8710955471226	31.3858532363632	2.11516458044114e-08	5.8764138795017e-07	3351.74980175858	2988.23771986923	7664.04690573109	7177.64960557388
TMEM139	-1.70451254153129	1.89188689896014	31.3710004302709	2.13140754311491e-08	5.90162176619968e-07	91.3736005436045	62.0395374367313	281.240310467051	235.527451554748
CCM2L	1.93108903557293	2.46968206588626	31.3706817934139	2.1317573685642e-08	5.90162176619968e-07	494.248112031315	358.79532484243	121.241405925725	109.846836649483
TFPI	-2.05525222821376	4.92783656992802	31.3532204313628	2.15101606833737e-08	5.9376660320578e-07	504.631475729452	460.126569322424	2623.58452167143	1493.32321174838
LOC100130370	-1.61045083570427	2.66460465754645	31.3520235897639	2.15234246814098e-08	5.9376660320578e-07	122.523691638015	130.283028617136	334.904539319421	458.189958276673
LOC100996634	-1.98103514486837	2.78783922259817	31.3416338818933	2.16389134485637e-08	5.95905305968603e-07	73.7218822567718	153.030859010604	382.606076077084	525.483515863743
SDC2	1.59647488869735	4.69524367120391	31.3156375316215	2.19306078943695e-08	6.0288047656378e-07	1376.83402637295	1832.2343389648	468.071329434562	615.5381296935
CCDC170	-1.22500199201499	5.53173635843658	31.2971456589094	2.21404919975443e-08	6.07586193855688e-07	858.704177835919	1230.4508258285	2487.43638550894	2486.89279729866
SHANK2	-1.14367015466916	5.36360328942521	31.2861556935763	2.22661809554371e-08	6.09969009524427e-07	989.534560432444	1322.47613969299	2473.52343728795	2740.23324939116
TRAK1	-1.18334451043947	4.63882619670145	31.2157824577384	2.30881359461687e-08	6.29002199435022e-07	576.276685246596	668.993012026086	1309.80469680415	1587.33627014208
SVOPL	-2.31982502813924	1.6707934810302	31.2143101485429	2.31056531961714e-08	6.29002199435022e-07	33.226763834038	49.6316299493851	181.862108888588	241.465118400666
SH3TC2	-1.71538730916024	1.23333838589116	31.2103340604737	2.31530264776515e-08	6.29002199435022e-07	40.4951184227338	44.4616684963241	138.135700194064	148.44167114795
MXD4	-1.43703737976573	7.33372431844655	31.2096386482018	2.31613219897715e-08	6.29002199435022e-07	4515.72487231973	3265.34765375329	10442.6614218649	11368.652787651
REEP5	-1.07808888969395	9.65577878346826	31.1611213215672	2.37474919408387e-08	6.43807221062773e-07	17917.532397505	19575.54204587	38757.4986156007	42397.9101132775
CENPU	1.11145463951467	6.85968897170623	31.0623010362019	2.49877701979059e-08	6.76263842752637e-07	5689.04497020919	7017.70567638493	3174.13975841612	2832.26708550289
CARD19	1.28824726457308	6.43479078042513	31.0158092562363	2.5593525529581e-08	6.90277612092496e-07	5223.87027653266	4227.99447631324	2204.20851101032	1786.24810948033
GNAO1	2.22792296000783	-0.922145481068947	30.9693578682764	2.6213446434431e-08	7.04576145002163e-07	42.5717911623612	53.7675991118338	8.94403814206169	11.875333691836
GGH	1.15184364455224	5.73209107638761	30.9428953448233	2.65733067148211e-08	7.13027684619739e-07	2999.75377239174	3000.64562735657	1402.22642427212	1370.61143026607
CGN	-1.20549646884642	6.12943116134221	30.9387623778216	2.66299554860925e-08	7.13328346868933e-07	1915.73060230625	1930.46360657296	4465.06259692035	4644.24508464887
LHX4	2.40108590140141	-0.222592814756405	30.8591719503931	2.7744773699139e-08	7.4192455324597e-07	50.8784821208707	73.4134526334654	8.94403814206169	14.844167114795
USP30	-1.08458279764681	4.62869937577632	30.7563572822869	2.92543846572863e-08	7.8096271422691e-07	667.650285790201	692.774834710166	1442.97148691929	1518.06349027304
CDC25A	1.31730648412385	4.64359214732077	30.6645311488131	3.06720895401822e-08	8.17418997474091e-07	1207.58519809332	1651.28568810767	595.275427454995	573.974461772074
TFAP2A	-1.08964619097867	6.37370840414576	30.616796065223	3.14360556980711e-08	8.36358925919699e-07	2202.31144037483	2470.20758227252	5017.60539769661	5168.73898937162
IRF6	-1.10981381507213	5.49505871876555	30.6060117718012	3.16112737297028e-08	8.39597569771818e-07	1276.11539850102	1317.30617823993	3130.41334972159	2608.61496763998
IPO4	1.01037134059385	7.06150971912109	30.5501190234413	3.25351910230668e-08	8.61602402808629e-07	7795.82946456116	8802.37636998156	4178.85337637438	4259.28635080518
TMEM150A	-1.51290100455172	3.68721853593985	30.5492632092346	3.25495460830424e-08	8.61602402808629e-07	268.929119781745	202.662488959989	654.902348402073	736.270688893833
SOWAHC	-1.08043260001782	4.56879900791385	30.5324814938825	3.28323210051923e-08	8.67624482859434e-07	615.733467299517	722.76061113792	1390.3010400827	1507.17776772219
RSPO1	3.11669770127929	-0.224210215485718	30.5286952603881	3.28964592263051e-08	8.6785835374002e-07	64.3768549284486	125.113067164075	15.9005122525541	5.93766684591801
ARHGEF6	-2.14568827187297	2.4215796187345	30.4774297907286	3.37773460687168e-08	8.88705078676669e-07	46.7251366416159	105.467213642443	280.246528451266	402.771734381438
HIST1H2BG	-1.68672072373614	2.97557925641803	30.4399255464809	3.44367081142439e-08	9.03934794764694e-07	152.635446362612	135.452990070197	478.009149592408	476.992569955413
ARL3	1.52437593815264	5.3050011487486	30.384578868012	3.5433387538908e-08	9.28544047075524e-07	2783.7798074705	2105.20830368642	986.82554167414	767.938245405395
ERBB4	-3.66281475855657	2.12793725540431	30.2752968346914	3.74870001100675e-08	9.80722401212884e-07	8.3066909585095	24.8158149746925	130.185444067787	297.872953436887
POPDC3	2.52999180571545	-0.604864832318835	30.2237484636074	3.84966672473582e-08	1.00379100628203e-06	32.1884274642243	36.1897301714266	5.9626920947078	5.93766684591801
APOL3	-1.12108634056162	5.84678488622177	30.2044394188708	3.88818445909296e-08	1.01215309211247e-06	1155.66837960263	1695.74735660399	2917.74399834368	3400.30388042904
SAP30	1.17500584380493	4.61158377650698	30.1976379082818	3.90184388695362e-08	1.01402721015747e-06	1275.07706213121	1215.97493375993	591.300299391856	542.306905260511
RAD51	1.13971680414989	4.88475214192141	30.149007110851	4.00091968959078e-08	1.03805679946292e-06	1697.67996464538	1775.36476298113	826.826637132814	789.709690507095
SH3BP5	1.00148799231283	6.90760381506987	30.1404462521173	4.01861987630806e-08	1.04092865013874e-06	6898.70684104214	7187.28041204532	3910.53223211253	3302.3323774714
BAMBI	-1.09020913476322	6.21650252799319	30.1264244418917	4.0477806090911e-08	1.04675473181059e-06	2414.13205981682	2102.10632681458	4847.66867299744	5060.87137500411
HIST1H2AC	-1.24016819832614	5.75545469650876	30.0911612452904	4.12205682941654e-08	1.06420931005512e-06	1322.84053514264	1322.47613969299	3180.10245051082	3238.00765330729
CSPG5	1.87407281016765	0.829575379253291	30.0710579844373	4.16501063488411e-08	1.07353320091586e-06	131.868718966338	105.467213642443	41.7388446629546	24.7402785246584
RCL1	1.07077206657411	5.76159882709	30.0648888266978	4.17828172444804e-08	1.07518833161739e-06	2775.47311651199	3576.57933322756	1533.40565035569	1553.68949134854
LAMC2	2.00518473636625	2.02302052204778	30.0278565568412	4.25884072700728e-08	1.0941247609138e-06	247.124056015658	276.075941593454	89.4403814206169	43.5428902033987
MKNK2	-1.15204611731065	6.4264389720578	29.9965992514189	4.32804688331929e-08	1.11008744979514e-06	2380.90529598278	2218.94745565376	4841.70598090273	5681.35756040255
PPARA	-1.40185488356997	2.88829200987406	29.9725534146937	4.38205210813874e-08	1.12210557816401e-06	170.287164649445	190.254581472643	466.083765402993	510.639348748949
SUSD6	-1.32476845517839	4.90498829175148	29.9683886649005	4.3914741967526e-08	1.1226868154141e-06	603.273430861752	775.494217959142	1648.68436418671	1880.26116787404
RUNDC3A-AS1	-1.38773995697259	2.77508763050016	29.9434782632866	4.44825533166858e-08	1.13535388522279e-06	164.057146430563	163.370781916726	411.425754534838	469.075680827522
LOC100506258	-3.17937097566529	-0.426412194923131	29.8963491515806	4.55770216342237e-08	1.16140017628638e-06	7.26835458869581	3.10197687183657	41.7388446629546	57.3974461772074
ATP9A	-1.09443335950191	7.02134819097524	29.8619005100703	4.63940449613737e-08	1.18030360414698e-06	3607.18054873275	4359.31149722099	9368.38306280173	8010.90218628438
LYAR	1.30152436601884	5.86751160930137	29.7814790673078	4.83589857276303e-08	1.22830258732462e-06	2613.49264282105	3715.13430016959	1340.61193929347	1273.62953844941
NIPAL3	-1.41637267968601	4.27336057956082	29.7660560927319	4.87452379407651e-08	1.2361130855512e-06	395.606156899015	538.70998340895	1051.42137270014	1496.29204517134
GPD1L	-1.14873660111195	6.54396910148942	29.694922791154	5.05670885257459e-08	1.2802444977236e-06	2038.25429394427	2759.72542364393	5283.93897792689	5566.56266804813
SRM	1.13188692001246	6.07269214955117	29.6067746730656	5.29196565690944e-08	1.33549814978308e-06	4352.70606225898	3857.82523627408	1966.69460923779	1891.14689042488
B4GALNT1	1.21704118503388	4.08935771644801	29.5883727640414	5.34244515852882e-08	1.34572873676691e-06	1041.45137892313	1204.6010185632	540.61741658684	447.304235725823
MAD2L1	1.23447209453896	5.9183386190596	29.5857601161509	5.34965109092534e-08	1.34572873676691e-06	2990.40874506342	3431.82041254185	1493.6543697243	1298.36981697407
ABLIM3	-1.40542057981131	3.4094499066042	29.5565529440183	5.43087324480125e-08	1.36397467717832e-06	223.242319509943	230.580280806518	579.374915202441	655.122575332953
PTPRU	-1.50384098423958	5.01174654565478	29.5509990249569	5.44645736748242e-08	1.36570353510178e-06	798.480668386726	718.624641975471	2239.98466357856	2189.01984386177
CHRNA5	1.16695375469342	5.83068989261121	29.5447067950726	5.46416730948867e-08	1.36795907905971e-06	2858.54002609708	3489.72398081614	1619.86468572895	1266.70226046251
RAB3D	-1.05998850854871	6.96151391108374	29.5077910812822	5.56923769090388e-08	1.39204337633946e-06	3345.5197835397	3655.16274731409	7334.11127649059	7626.93306358168
FUCA1	-1.03804447712398	4.61543510908617	29.4730070264114	5.67009259557835e-08	1.41499910131627e-06	696.723704144984	743.440456950164	1602.97039146061	1428.00887644328
RNF224	-2.55664375834738	1.76310562081356	29.4695871635879	5.68010661275342e-08	1.41524815079985e-06	46.7251366416159	24.8158149746925	250.433067977727	187.036505646417
BCL6	-1.76712759037059	4.69172913506973	29.4286511442843	5.80135966207762e-08	1.44244967556394e-06	399.75950237827	594.545567102009	1314.77360688307	2137.56006453048
FBL	1.02620889046353	7.87605115602561	29.4265480076747	5.80765875617257e-08	1.44244967556394e-06	14252.2050120627	12650.8956756401	7166.16211582299	6431.48280527019
DNA2	1.31114078603895	5.18834385137578	29.4103543307487	5.85639043810637e-08	1.45225530342742e-06	1500.39605438078	2443.3237827166	859.621443653707	753.0940782906
MYLIP	-1.06245206755086	5.0397160258915	29.3520562841942	6.03524419674241e-08	1.49424650088747e-06	675.95697674871	817.887901874241	1509.55488197686	1682.33893967677
NDRG1	-1.78797221121175	5.09116859180888	29.3284565877752	6.10919305886213e-08	1.50779879630438e-06	749.678859005482	576.967698161601	1950.79409698523	2790.70341758146
RPL22L1	1.51416646488984	6.78138777244926	29.2877328051164	6.23894101447347e-08	1.53740435014427e-06	5897.75058054174	5177.19939909523	2287.68620033622	1701.14155135551
DEPTOR	1.37257653097197	2.97654009477793	29.2424334223408	6.38651349087943e-08	1.57130254335947e-06	431.947929842494	387.747108979571	182.855890904372	142.504004302032
KIF13B	-1.73495066728634	3.80230052910647	29.2057446765293	6.50859465490221e-08	1.59883271201878e-06	218.050637660874	429.106800604058	855.646315590569	1329.04776234465
SEPP1	-1.67668547503516	2.7715874020963	29.1368232022793	6.74428732031732e-08	1.6541418447972e-06	98.6419551323003	116.841128839177	278.258964419697	428.501624047083
MMP25	-1.71561337674652	1.8350491494945	29.0224154577121	7.15456276096249e-08	1.75203075910808e-06	69.5685367775171	80.6513986677507	202.731531220065	303.810620282805
C11orf54	-1.16882805255627	4.37838387510132	29.0001154806339	7.2373984149898e-08	1.76955518567126e-06	438.177948061376	438.412731219568	1049.43380866857	973.777362730553
TSPAN1	-1.60917722987187	2.78282067608226	28.9953830126895	7.25510090947136e-08	1.77112471191247e-06	139.137073555034	112.705159676729	402.481716392776	389.906789548616
ARMCX2	1.55563643489087	2.2414096689679	28.9656034428894	7.3674955897805e-08	1.79576984895628e-06	257.507419713794	268.837995559169	93.4155094837555	90.0546138297564
MCM10	1.50944305438957	5.28880731104588	28.9311721277616	7.49962354118469e-08	1.825140941488e-06	1780.74687423047	2934.47012075739	887.447340095677	792.678523930054
SLC17A9	2.55885209039048	3.34367047299683	28.8665498911028	7.75405102349149e-08	1.88413837330876e-06	895.045950779398	545.947929443236	123.228969957294	130.628670610196
KCNK5	1.54274101662763	6.43304342846145	28.8113158044296	7.97836057060853e-08	1.9356464586838e-06	6773.06814029468	6269.0952579817	2706.06842898155	1892.13650156587
TEX30	1.17961157304638	4.47361869486945	28.7718905596896	8.14243537373362e-08	1.97240444539347e-06	1266.7703711727	1239.75675644401	581.36247923401	555.171850093334
SLC6A14	1.38387637589843	7.268861144154	28.7191489036643	8.36722794290639e-08	2.018638054932e-06	5825.06703465479	9026.75269704441	3272.5241779788	2504.70579783641
TRAM2-AS1	-1.17303685164774	3.82149502783328	28.7137042218957	8.39078519963135e-08	2.018638054932e-06	305.270892725224	350.523386517532	751.299203933182	762.990189700464
UBE2T	1.29087890658292	7.83795564214737	28.7125618010764	8.39573648864306e-08	2.018638054932e-06	12407.0812829037	12032.568285854	5591.01762080434	4666.01652975057
CAMK2N1	-1.46308849663076	4.28495180566534	28.712132918222	8.397596036635e-08	2.018638054932e-06	486.979757442619	414.630908535488	1438.99635885615	1120.23981159653
RRM2	1.22581793057389	8.04860890160065	28.6674267682151	8.59371378453811e-08	2.06262271064059e-06	14017.5409924848	18344.0572277508	7059.82744013403	7058.89626865552
WDR4	1.0312553778202	4.70744642231253	28.6314534298392	8.75484962596691e-08	2.09808968822599e-06	1451.59424499954	1684.37344140726	752.292985948967	818.408413595698
TOM1	-1.02743793823337	5.01404192856643	28.6119929191298	8.84327767255825e-08	2.11605075649614e-06	985.381214953189	924.389107807297	1867.31640765932	2138.54967567147
PLEKHA4	1.17891966127973	6.45222973301864	28.5779462113919	9.00014310569793e-08	2.1487260892085e-06	5590.40301507689	5550.47061600623	2331.41260903075	2726.37869341735
ABCC5	-1.5602796618556	6.4757507800904	28.5764263971806	9.00721008281322e-08	2.1487260892085e-06	1389.29406281071	1925.2936451199	3676.99345840314	6309.76063492887
HSH2D	-1.10690423638792	5.66339132606811	28.5078520503832	9.33192672244987e-08	2.22281113448097e-06	1250.15698925568	1408.2974998138	2503.33689776149	3368.63632391748
FGFRL1	1.04279551043186	4.86916191549228	28.4956490136863	9.39092868382868e-08	2.23347587197059e-06	1657.18484622265	1772.26278610929	849.683623495861	857.003248094166
HDAC5	-1.2661033964518	4.86306211145717	28.4888400710536	9.42401240437401e-08	2.23795344495399e-06	833.784104960391	676.230958060371	1822.59621694902	1925.78328035941
KIAA1549	-1.40023945775037	4.90376477229065	28.4653574762438	9.53900967412522e-08	2.26184040566078e-06	575.238348876783	791.004102318324	1690.42320884966	1989.11839338253
APOBR	-2.1964616615751	1.95234207770045	28.4484741269439	9.62255754554532e-08	2.27820943879977e-06	52.9551548604981	56.8695759836704	182.855890904372	335.478176794367
ACSS1	-1.61712980237221	5.16832763087828	28.3905087990077	9.91502152005176e-08	2.34391706024477e-06	522.283194016285	601.783513136294	1267.07207012541	2272.14717970462
ELF5	-1.50143788854409	3.55208281478447	28.2889610629921	1.04490166364006e-07	2.4664393103997e-06	187.938882936277	317.435633217942	669.809078638842	784.761634802163
ZFYVE1	-1.28619602465937	5.06128251243984	28.2190792153052	1.08331442602946e-07	2.55327125306074e-06	916.851014545486	1066.04605162117	2155.51319223687	2799.60991785034
SSBP2	-1.22655540421344	5.56517127061763	28.2050493556602	1.09119531112731e-07	2.56798992485238e-06	980.189533104121	1079.48795139913	2611.65913748201	2324.5965701769
HEBP1	-1.07994960634198	5.27046103872026	28.1539656422571	1.12037873272292e-07	2.63272230053168e-06	1171.24342514984	927.491084679133	2408.92760626195	2169.22762104205
TMEM8B	-1.79440929167269	1.87255006966844	28.1466619908409	1.12461463336789e-07	2.63872584454047e-06	77.8752277360265	61.0055451461191	221.613389519973	276.101508335187
ORC1	1.39841848529797	4.31982793843679	28.1139140160955	1.14380566013074e-07	2.67974887269734e-06	1016.5313060476	1599.58607357706	449.189471134654	560.119905798265
C1orf112	1.07023718794475	5.18104743296431	28.0841596049902	1.1615268017792e-07	2.71721105924412e-06	1566.84958204885	1990.43515942846	886.453558079892	843.148692120357
ATP6V1C2	-1.36841962194881	2.75324369558863	28.0424358080343	1.18684106753903e-07	2.7722982495774e-06	147.443764513544	191.288573763255	362.730435761391	532.410793850648
LAMB2	-1.60459711918955	6.27100120238184	28.0210648606831	1.20002040897294e-07	2.79891832981401e-06	1817.08864717395	1720.56317157868	4404.44189395749	6679.87520165776
RND1	-2.92639278957533	4.91154069649718	28.0072816242035	1.20859814871569e-07	2.81474260243178e-06	386.261129570692	231.61427309713	3083.70559497972	1786.24810948033
XRCC2	1.55400227839935	3.60087693114904	27.977131732233	1.22757618321059e-07	2.85470568116395e-06	471.404711895414	763.086310471795	235.526337740958	190.994950210363
TTL	1.27749891867329	5.11446221519088	27.9486626252891	1.24577029246456e-07	2.89273021905564e-06	2049.67599401222	1986.29919026601	999.74470787934	708.561576946215
APBB2	-1.08286678352027	4.42474327126312	27.9376373647876	1.25288871741982e-07	2.90496221526424e-06	511.899830318148	631.769289564047	1245.20886577814	1231.076259387
RIN2	-1.85126401731958	3.37598689413894	27.9291990785037	1.25836439576546e-07	2.91335485550596e-06	134.983728075779	252.294118909374	598.256773502349	820.387635877671
RANBP1	1.19024791040897	7.07833193967173	27.8963440288917	1.27991376856307e-07	2.95888165318624e-06	7811.40451010837	7003.22978431636	3806.18512045514	2869.87230886037
PRIM1	1.40972547907685	5.84687029633394	27.8923653426735	1.28254833718414e-07	2.96061194834992e-06	2981.0637177351	3154.71047865779	1414.15180846153	950.026695346881
FKBP7	1.98886384031355	0.581766478420228	27.8698021766242	1.29759213000569e-07	2.99094033255497e-06	84.1052459549087	81.6853909583629	25.8383324104005	16.8233893967677
FGFBP1	3.39728058338036	-1.00684051533803	27.8524796189917	1.30926168290137e-07	3.01341358306493e-06	20.7667273962737	33.08775329959	2.9813460473539	1.97922228197267
LMOD1	-3.29175509940854	-0.901956480315815	27.8056516231384	1.34133709009106e-07	3.08271863882276e-06	4.15334547925475	5.16996145306094	32.7948065208929	63.3351130231254
GRHL3	-2.05378011593458	1.88623245687417	27.6953605919468	1.42002865477586e-07	3.25879967748782e-06	64.3768549284486	57.9035682742826	280.246528451266	242.454729541652
BEX4	-1.30115585380176	3.56129217894435	27.6745848126729	1.43536182658018e-07	3.28806799132552e-06	266.852447042118	235.750242259579	587.325171328718	688.769354126489
CANT1	-1.03478769861963	8.07223043795032	27.6724162785432	1.43697180483488e-07	3.28806799132552e-06	7822.82621017632	7433.37057721103	16030.6976966219	16109.8797641165
LEF1	2.99299965521559	-0.075788392066567	27.6658603877767	1.44185008926036e-07	3.29442807148762e-06	41.5334547925475	93.059306155097	6.95647411049243	9.89611140986334
KCNJ13	-3.4268600787582	-0.553882885317379	27.6227318338185	1.474358715913e-07	3.3622149001085e-06	5.19168184906844	2.06798458122438	30.8072424893236	52.4493904722757
FAM161B	-1.36909045908029	3.12236449368371	27.5592200330983	1.52357358164092e-07	3.46601949435038e-06	169.248828279631	236.784234550191	484.965623702901	585.84979546391
CHST10	1.06279424052878	3.47514094161417	27.5542087192346	1.52752618811947e-07	3.46998242762826e-06	649.998567503368	636.939251017108	317.016463035298	315.685953974641
RFC3	1.13463581882277	7.09698791876987	27.491470388709	1.57788864435852e-07	3.57404300872953e-06	6058.69271786287	8408.42530725832	3512.02564378289	3199.41281880882
PAXIP1-AS2	-1.2798500689494	3.55810238200343	27.4520131641017	1.61041146132569e-07	3.64245370438463e-06	228.434001359011	360.863309423654	630.057798007457	827.314913864575
TCAF2	-3.34286964614697	0.894088289561811	27.4268839761438	1.63147364311744e-07	3.6847829893546e-06	9.34502732832319	16.543876649795	93.4155094837555	177.140394236554
BCAM	-1.53669634346248	6.94657873863132	27.4143200994042	1.64210742948845e-07	3.69973620108455e-06	3139.92918231659	2620.13646441129	7366.90608301148	9893.14257644038
CENPK	1.17772745850949	5.23948231802483	27.4134949258068	1.64280826409883e-07	3.69973620108455e-06	1637.45645519619	1947.00748322275	903.347852348231	715.48885493312
TMEM97	1.24942201676396	6.17449351842331	27.3888278750709	1.66389741891805e-07	3.74186214681326e-06	3473.23515702678	4502.00243332547	1907.06768829071	1513.11543456811
TSPAN31	-1.12209195189046	5.84178909561314	27.3789127376131	1.67245064567718e-07	3.75096785919789e-06	1558.54289109034	1317.30617823993	3382.83398173089	3067.79453705764
FGFR1OP	1.08385038682658	5.61026942639166	27.3785947530373	1.67272568098269e-07	3.75096785919789e-06	2276.0333226316	2978.93178925372	1264.09072407805	1265.71264932152
LONRF2	2.34968375062375	3.94791021675685	27.3568561542168	1.69163598411695e-07	3.78796148968385e-06	1207.58519809332	1118.77965844239	247.451721930374	221.672895580939
DNAI1	-2.82493154490936	-0.948059248943327	27.3315005791286	1.71396354777693e-07	3.83249085604765e-06	4.15334547925475	7.23794603428532	35.7761525682468	48.4909459083304
MTHFR	-1.28800205351298	3.40845353621196	27.3249708387388	1.71976116324197e-07	3.83998449209234e-06	227.395664989198	285.381872208964	625.088887928534	655.122575332953
LINC01160	3.32822776527168	-1.36787577346776	27.2822539116441	1.75817651480051e-07	3.92018419784427e-06	28.0350819849696	22.7478303934682	0.993782015784633	3.95844456394534
RPRM	-2.29697152516126	0.308706995743967	27.2641841859769	1.77468437368853e-07	3.94921923562017e-06	15.5750455472053	10.3399229061219	80.4963432785552	51.4597793312894
EME1	1.0348994465969	4.1615021996701	27.2625005745187	1.77623034996996e-07	3.94921923562017e-06	889.85426893033	1007.10849105627	466.083765402993	481.940625660345
NRIP1	1.65973935640179	5.77814256846543	27.2314766117216	1.80496092881413e-07	4.00742173968818e-06	2659.17944309285	5800.69675033438	1370.42539976701	1330.03737348563
CLU	-1.1526499305403	9.3738878553942	27.1291288112261	1.90308707879711e-07	4.2193160841636e-06	22232.8583504507	18813.4897276888	45068.0144158331	49061.9515366795
E2F1	1.11115818123973	5.73699066799765	27.0446812852377	1.98806485894612e-07	4.39583543641475e-06	3169.00260067137	2734.90960866924	1449.92796102978	1365.66337456114
ADAMTS9	2.25879650447387	1.96786072427279	27.0444473093279	1.98830551051441e-07	4.39583543641475e-06	330.190965600753	264.70202639672	71.5523051364936	56.4078350362211
NXT1	1.02516910877444	5.77543364037515	27.0350451471702	1.99800012712576e-07	4.41105597686259e-06	3221.95775553187	2780.40526945618	1591.0450072712	1446.81148812202
PDE3A	1.32551677388434	2.92902791891652	27.030770890964	2.00242298446507e-07	4.41461145886914e-06	378.992774981996	531.472037374665	195.775057109573	174.171560813595
PDGFB	-1.04251235838492	5.53775278496808	27.0243550656441	2.00908029205601e-07	4.42307620538615e-06	1459.90093595804	1550.98843591828	3024.07867403264	3338.94798968789
DIO1	-2.55840764780052	0.902010377104843	26.9896653668381	2.04546177984807e-07	4.49057532283568e-06	23.8817365057148	21.713838102856	170.930506714957	105.888392085538
TIAM1	1.50173276408358	4.05230761902941	26.9656779991148	2.07100444791432e-07	4.53477369310289e-06	969.806169405984	1438.28327624155	404.469280424346	461.158791699632
TRERF1	-1.27713490815004	4.7449515195369	26.9361026053476	2.10293797136301e-07	4.59746759561076e-06	478.67306648411	656.58510453874	1238.25239166765	1570.51288074531
SLC22A23	-1.25871068331316	4.06214662303783	26.9020302073221	2.14033933477427e-07	4.67272691765671e-06	393.529484159387	465.296530775485	933.16131282177	1171.69959092782
ADAM11	1.49135853378858	1.54812400219421	26.796770496656	2.26014732933942e-07	4.92680274223368e-06	191.053892045718	246.090165165701	76.5212152154167	82.1377247018657
ACTL8	3.19090275845159	-0.465599093957978	26.7943363892636	2.26299597193762e-07	4.92680274223368e-06	36.3417729434791	45.4956607869363	2.9813460473539	5.93766684591801
B3GALT4	-1.03152857550867	4.27873483348596	26.7687611881683	2.29314511989731e-07	4.98552616994849e-06	554.471621480509	518.030137596707	1106.0793835683	1148.93853468513
CENPW	1.25134575445605	5.55882289011273	26.6793617471038	2.40173177039256e-07	5.20718005522819e-06	2694.48287966652	2408.16804483579	1164.71252249959	1041.07092031762
C3orf52	-1.47291740851686	2.83539866049538	26.5777006206162	2.53148846182736e-07	5.46585617404457e-06	175.478846498513	136.486982360809	511.797738129086	381.000289279739
LOC100130417	-1.68591630378062	2.22244602819037	26.5456939160901	2.57377760066376e-07	5.54953118099164e-06	87.2202550643497	78.5834140865263	219.625825488404	330.530121089436
MR1	-1.19258234501164	5.93109668047083	26.5052913001583	2.6281725103659e-07	5.65904305832833e-06	1321.80219877282	1620.2659193893	2991.28386751174	3890.16139521728
BMP7	1.15996507637146	5.23931882520166	26.5009110873816	2.63413848934642e-07	5.6641194338727e-06	1781.78521060029	2148.63597989213	960.98720926374	836.221414133453
KHK	1.45204186729348	4.26176743402402	26.4844303934809	2.65670755906323e-07	5.7048342755972e-06	1379.94903548239	1072.25000536484	528.692032397425	395.844456394534
GRB7	-1.73620484519472	3.21139906941483	26.4777515059706	2.66590888974868e-07	5.71677210961544e-06	202.475592113669	156.132835882441	458.133509276716	778.823967956245
WBSCR27	-1.38853722414415	2.40979559981277	26.4395741439989	2.71912137270521e-07	5.82292608285862e-06	116.293673419133	104.433221351831	283.22787449862	311.727509410695
MYO6	-1.05357587449567	6.45613929001906	26.4166604758123	2.75156888311344e-07	5.88438375452748e-06	1678.98990998873	2726.63767034434	4796.98579019242	4486.89691323204
SNHG6	1.04035976573398	5.97969717560638	26.3908461074135	2.78858917292293e-07	5.95544003365594e-06	3139.92918231659	3130.92865597371	1674.52269659711	1454.72837724991
RBKS	-1.19457462236328	3.70350744348555	26.3343156742294	2.87141243427271e-07	6.11567991598082e-06	311.500910944106	250.22613432815	678.753116780904	647.205686205063
DYRK3	1.62073341428884	1.49416135462819	26.3098751623303	2.90797971427678e-07	6.1851704031169e-06	124.600364377642	149.928882138767	37.763716599816	53.4390016132621
SOX9	-2.51166090175535	0.266419526521373	26.2957475858599	2.92932955815863e-07	6.22214967177483e-06	19.7283910264601	7.23794603428532	82.4839073101245	78.1792801379204
NEIL3	1.08424296716118	4.38957283598192	26.2582545558782	2.98675459646481e-07	6.33555228387947e-06	938.656078311573	1299.72830929952	536.642288523702	539.338071837552
KLF9	-1.17407712050828	2.88920414798811	26.212353429451	3.05859632628929e-07	6.47918846609486e-06	199.360583004228	185.084620019582	473.040239513485	418.605512637219
CDKL5	-1.59593439323827	3.40496732103686	26.2024386849271	3.07434037381849e-07	6.50376291749715e-06	147.443764513544	300.891756568147	645.958310260011	726.374577483969
IL17REL	-4.38100472392664	-0.980139437684256	26.164591531086	3.1351900478033e-07	6.61466104574843e-06	3.11500910944106	0	43.7264086945238	28.6987230886037
NRGN	1.83681493533987	0.761167458624692	26.1607115184101	3.14149606006614e-07	6.61906894696082e-06	147.443764513544	103.399229061219	36.7699345840314	35.626001075508
SLC44A2	-1.02160249952757	7.73579316567857	26.1477772712311	3.16260949731209e-07	6.65462215540321e-06	6037.92599046659	6099.5205223213	12261.2825107508	13046.0436716228
CLDN4	-1.22972221960031	9.3165591156384	26.1005763915055	3.2408725574649e-07	6.80106638162119e-06	19552.9121799615	14609.2770740596	42795.2349457336	40030.7602640382
DONSON	1.12682426651073	3.82207662030853	26.0948993150704	3.2504154880068e-07	6.8119855694583e-06	638.576867435418	734.134526334654	356.767743666683	285.997619745051
SMPD3	-2.24089329245791	4.68055056888074	26.0766294485209	3.2813179816774e-07	6.86337269411515e-06	265.814110672304	601.783513136294	1597.0076993659	2548.24868803981
C9orf152	-1.41624261633769	5.54679267961908	26.0574420455106	3.31408955923779e-07	6.91772125151005e-06	895.045950779398	1274.91249432483	2542.09439637709	3364.67787935354
KIAA1211L	-1.01814187789351	4.59174693944201	26.0508168811075	3.32548120124686e-07	6.93228133014235e-06	662.458603941133	693.808827000779	1387.31969403535	1430.97770986624
WISP2	3.18712402788472	2.17011554138457	26.047535164247	3.33113847935937e-07	6.93486481571671e-06	533.704894084235	221.274350191008	56.6455748997241	29.68833422959
PPM1E	1.71614941593718	2.44565823862509	25.9238118880131	3.55160977915195e-07	7.37615401487548e-06	253.35407423454	423.936839150997	96.3968555311094	112.815670072442
NTRK2	2.13823118903089	-0.886189432051984	25.9233235225548	3.55250839985084e-07	7.37615401487548e-06	39.4567820529201	42.3936839150997	9.93782015784633	8.90650026887701
LRR1	1.04746576441346	6.61685802574394	25.8718813082061	3.64845287661152e-07	7.56535862670687e-06	4849.03084702992	4854.59380442423	2655.38554617654	2161.31073191415
RORA	-1.38214024284155	1.89504860584338	25.8567421930619	3.67718034005648e-07	7.61486804721195e-06	72.6835458869581	75.4814372146898	189.812365014865	206.828728466144
KIF15	1.08050444500183	5.54509403917547	25.7521560844409	3.88193103274603e-07	8.02828345467911e-06	1937.53566607234	2822.79895337128	1168.68765056273	1122.2190338785
PDE4B	-1.71376246561104	2.11978406313295	25.7420235578598	3.90236509578933e-07	8.05992433007962e-06	66.453527668076	124.079074873463	319.997809082652	314.696342833654
ANKRD30B	-1.94487733051647	0.959033972182176	25.7089601362285	3.96979643630758e-07	8.18842242585021e-06	16.613381917019	40.3256993338754	116.272495846802	106.878003226524
KAZALD1	-1.06874400961723	5.81059057714499	25.6310697085429	4.13330401497112e-07	8.49220852395309e-06	1573.07960026774	1416.5694381387	3007.1843797643	3452.75327090132
EPN3	-1.13631563703177	6.5256129090412	25.6270106452617	4.1420075250179e-07	8.49896629022301e-06	2461.89553282825	2765.92937738761	5367.4166672528	6411.69058245046
CRIM1	-1.11705515298629	4.75563307208911	25.6002871280475	4.19976899915773e-07	8.60623681198159e-06	536.819903193676	930.59306155097	1671.54135054975	1556.6583247715
LMO3	-2.27599088341269	-0.511060349579402	25.594126334471	4.21319936378087e-07	8.62250200955259e-06	6.23001821888212	11.3739151967341	39.7512806313853	48.4909459083304
FFAR2	-1.82301743142977	2.79702242396139	25.5794012993466	4.24547424253287e-07	8.67724077930188e-06	155.750455472053	99.2632598987701	532.667160460563	401.782123240452
PIK3R3	-1.38774491520891	7.84311904099547	25.5645314384828	4.27831809168481e-07	8.73299858064713e-06	4818.91909230532	7655.67891969265	14723.8743458651	18470.1023353689
SMOX	2.46785945646292	2.933125316868	25.5154975896585	4.38843742482368e-07	8.93453985181029e-06	885.700923451075	495.282307203238	163.974032604464	95.0026695346881
IFRD2	1.18574193586707	5.72029341341382	25.511056706875	4.39854992655239e-07	8.94352826387213e-06	3451.4300932607	2820.73096879005	1590.05122525541	1251.85809334771
KIAA0319L	-1.28861224520642	5.65717014787539	25.4806878382916	4.46833297536562e-07	9.07366399926444e-06	1208.62353446313	1356.59788528319	2610.66535546623	3818.90939306626
KLC4	-1.24422420503326	4.55371023738861	25.4614039551265	4.51321946574092e-07	9.15297234544382e-06	682.186994967593	555.253860058745	1325.7052090567	1702.1311624965
FOXO4	-1.48430544065507	2.08954125871943	25.4358735756794	4.57334190012415e-07	9.25099842864031e-06	93.4502732832319	95.1272907363214	290.184348609113	251.361229810529
SLC16A9	1.96261118850372	1.94901699859657	25.4281614723242	4.59166084071664e-07	9.27610041399346e-06	153.673782732426	278.143926174679	58.6331389312933	53.4390016132621
FAM57A	1.20009198166166	4.1380094900478	25.4157132238492	4.62138511067505e-07	9.32414936790054e-06	976.036187624866	1073.28399765545	525.710686350071	386.937956125657
KATNAL1	1.27368673479545	3.69951117048316	25.4052296384316	4.64656769626915e-07	9.36292337976083e-06	604.311767231566	799.276040643222	352.792615603545	238.496284977707
HCAR3	-2.07884846230966	0.249765808507258	25.3580506904571	4.76160965147416e-07	9.58243419220383e-06	14.5367091773916	17.5778689404072	67.577177073355	72.2416132920024
ARNT2	-1.98484412492397	3.70542808979867	25.2792919916129	4.96005408698971e-07	9.96901011568214e-06	266.852447042118	245.056172875089	1216.38918732039	865.909748363043
DYRK1B	-1.52600842432821	3.70738826512501	25.2431372498648	5.05390782333605e-07	1.0144653593722e-05	312.53924731392	316.40164092733	772.16862626466	1090.55147736694
LOC100129175	-2.24116450637118	-0.340848034364613	25.2294106622324	5.09000503854423e-07	1.01917213031423e-05	7.26835458869581	8.27193832489751	33.7885885366775	42.5532790624124
SLC26A2	1.5436495404946	7.16607282523022	25.2292830681681	5.09034178611425e-07	1.01917213031423e-05	3943.60153255238	7311.35948691879	2289.67376436779	1612.07654866674
CDK1	1.04044105755108	7.81763220252573	25.1231474156984	5.37833729148038e-07	1.07272884961077e-05	9572.42299331238	11796.8180435945	5805.67453621382	4801.59325606569
HIST1H2AG	-1.38228441936832	2.33491986768726	25.1111713374612	5.41184295895791e-07	1.07804186455282e-05	98.6419551323003	151.996866719992	303.103514814313	363.187288741985
OSBPL10	-1.08647435473746	5.82835439830472	25.0934675945429	5.46175672719804e-07	1.0866057711892e-05	1345.68393527854	1925.2936451199	3222.83507718956	3857.50422756473
CDON	1.35956270521528	3.15740601465002	25.0527085769807	5.57843395741848e-07	1.10701236194182e-05	477.634730114296	583.171651905275	159.998904541326	263.236563502365
CSGALNACT1	-2.51408554897257	0.601968854595689	25.0493441723213	5.58817587216756e-07	1.1075454124421e-05	22.8434001359011	12.4079074873463	122.23518794151	87.0857804067974
AMBP	1.1620817473845	4.41414488154616	24.9496380154307	5.88475783075774e-07	1.1633884593124e-05	1727.79171936998	1390.71963087339	729.43599958592	708.561576946215
GRIK1-AS2	-2.67152869223026	0.884669487911313	24.8998250912506	6.03879032568383e-07	1.19233826090892e-05	31.1500910944106	12.4079074873463	176.893198809665	112.815670072442
FUT9	-1.51319919315199	3.41498880373583	24.8782717127201	6.10668494634166e-07	1.20271811295765e-05	136.022064445593	215.070396447335	526.704468365855	492.826348211194
TJP2	-1.02406337704936	6.063730592353	24.7725778547289	6.45087144350236e-07	1.26732577032111e-05	2001.91252100079	2047.30473541213	4145.0647878377	4308.7669078545
NUDT4	-1.24860865419113	4.05326007396787	24.7634191024796	6.48159693220911e-07	1.27177033806108e-05	361.341056695163	412.562923954263	979.869067563648	902.525360579537
LIF	1.65284666816661	3.062549866954	24.7605408408844	6.49128310147488e-07	1.27208078456743e-05	589.775058054174	504.588237818748	202.731531220065	155.368949134854
SGSM1	-1.72414647430361	0.102445593411242	24.7037799479301	6.6852929115125e-07	1.30683739516827e-05	18.6900546566464	26.8837995559169	67.577177073355	87.0857804067974
SLC35D2	-1.0106596961881	5.22192639360737	24.6763466753986	6.7811338708202e-07	1.32392361157046e-05	1062.2181063194	883.029416182809	1959.7381351273	2083.13145177623
CXXC5	1.14572435318305	7.72311351671563	24.6653541503424	6.81992290486552e-07	1.32984260667918e-05	14287.5084486363	11131.9610007308	6681.19649212009	5173.68704507656
PTPRJ	-1.09251424608019	5.22331133260442	24.5873338167416	7.10169965592351e-07	1.38135538412678e-05	1028.99134248536	1220.11090292238	2245.94735567327	2664.03319153521
P2RY6	-1.04987637102495	4.744395573443	24.5305574139424	7.31406402048779e-07	1.41914540086028e-05	781.867286469707	823.057863327302	1610.92064758689	1799.11305431316
LRRC49	1.37381159355205	2.43798504668795	24.5059943147765	7.40790127067838e-07	1.43557810180048e-05	313.577583683734	268.837995559169	131.179226083572	99.9507252396198
CCDC88A	2.51462486472409	0.173989105970617	24.4880066714822	7.47738344474867e-07	1.44725632468828e-05	38.4184456831064	63.0735297273435	7.95025612627706	9.89611140986334
EPAS1	-1.72505643840105	1.83897248353785	24.4746979795585	7.5292121660431e-07	1.4554931449554e-05	69.5685367775171	84.7873678301995	256.395760072435	266.205396925324
C9orf91	-1.18628563003752	5.47966990114833	24.4655058547658	7.56521970064841e-07	1.46065502633552e-05	1051.83474262127	1510.66273658441	2646.44150803448	3298.37393290745
PDCD5	1.06172915085114	5.94147103392695	24.4450848584668	7.6458322532272e-07	1.47440576018314e-05	2973.7953631464	3089.56896434922	1675.51647861289	1301.33865039703
LINC01207	-2.34093856475218	0.0797681319070898	24.4412545062408	7.66104834896203e-07	1.47474617416245e-05	7.26835458869581	12.4079074873463	39.7512806313853	63.3351130231254
DNAH14	1.48200759820013	3.60629403426457	24.4167256747984	7.75921168945358e-07	1.4907753474829e-05	528.513212235167	678.298942641596	251.426849993512	189.01572792839
HIST1H2BF	-2.27869200098535	0.540077717818617	24.4100647088349	7.78608567007433e-07	1.49410986263028e-05	15.5750455472053	26.8837995559169	88.4465994048323	122.711781482305
MAD2L2	1.3019847965852	4.48130497531118	24.3725669056082	7.93912331043786e-07	1.52161683277098e-05	1681.06658272836	1135.32353509218	656.889912433642	525.483515863743
RARA	1.09387726024712	6.43331295592684	24.353842017397	8.01666962978557e-07	1.53460564852127e-05	4994.39793880384	4952.82307203238	2390.04574796204	2396.8381834689
SMPD1	-1.38997116537103	4.02040676275983	24.2453428577546	8.48119068022124e-07	1.61860131866431e-05	440.254620801003	409.460947082427	1057.38406479485	1235.03470395095
HIST1H1D	-1.64373082408437	1.13078388740297	24.244162108067	8.48639157329887e-07	1.61860131866431e-05	40.4951184227338	45.4956607869363	145.092174304556	130.628670610196
ITPK1	1.08940931783108	8.37520960701713	24.2254934620111	8.56904838419152e-07	1.63238291852736e-05	20585.0185315564	16781.6948766358	9291.86184758631	8826.34176645712
NBR1	-1.09382106513349	7.71643397349898	24.1668216413761	8.83411468352338e-07	1.68083755378505e-05	4755.58057374669	6897.76257067391	11948.2411757786	13385.4802929812
MUC20	-1.9420276511082	0.868360001291567	24.1376776250815	8.96882178215555e-07	1.70440188274208e-05	38.4184456831064	27.9177918465291	121.241405925725	142.504004302032
TMEM38B	1.12588160008739	5.5087369154419	24.1216478640974	9.04378928784685e-07	1.71657025938733e-05	2141.04959455582	2896.21240600474	1186.57572684685	1166.75153522289
C6orf141	1.95818745226745	2.02115168513951	24.0703682220564	9.28785893951262e-07	1.76076717117789e-05	258.545756083608	190.254581472643	70.5585231207089	48.4909459083304
EML2	-1.14948401772337	5.24718964121946	24.0473036153199	9.39977994254419e-07	1.77983529261901e-05	1041.45137892313	1091.89585888647	2144.58159006324	2715.4929708665
SKA1	1.05335663245061	3.9447793889898	23.8848757600555	1.02272107039232e-06	1.9341750171022e-05	873.240887013311	881.995423892197	454.158381213577	413.657456932288
BEGAIN	1.65271069116312	1.82441224033045	23.860946163369	1.03551367061274e-06	1.95601180356295e-05	277.235810740255	191.288573763255	95.4030735153247	58.3870573181937
SYNDIG1	1.71422904002162	1.15275884521844	23.8471395990435	1.04296744135065e-06	1.96772354890398e-05	156.788791841867	131.317020907748	47.7015367576624	42.5532790624124
RAB18	-1.00674510559517	7.3396707441005	23.8428444812337	1.04529720794769e-06	1.96975153339195e-05	3498.15522990231	4686.05306105444	8180.8135539391	8595.7623706073
ACOT7	1.01738015492789	4.9189927323364	23.7697901076264	1.08573247914529e-06	2.03616997910915e-05	2279.14833174104	1899.44383785459	1092.16643534731	1036.12286461269
FJX1	1.52371129738924	3.40607195217358	23.7353767759419	1.10531998941767e-06	2.06847589309942e-05	698.800376884612	591.443590230172	292.171912640682	169.223505108663
SLC1A2	-1.10692301380371	3.34246880317648	23.7348993029	1.10559423731313e-06	2.06847589309942e-05	228.434001359011	241.954196003252	563.474402949887	475.01334767344
SHC4	1.9681732079292	1.18087629979368	23.7228662726819	1.11252826726229e-06	2.07897097752574e-05	179.632191977768	213.002411866111	68.5709590891396	33.6467787935354
PLA2G4C	-1.30501471038326	2.67311709289409	23.7197897216444	1.11430811893456e-06	2.07982099202329e-05	119.408682528574	167.506751079175	340.867231414129	382.979511561711
PUM3	1.04712901871004	6.63251294947347	23.681178409058	1.13688992372784e-06	2.11693489119286e-05	4412.92957170817	5677.65166775153	2651.4104181134	2330.53423702282
EFHC2	1.21504962803662	4.89124924359812	23.6538038679257	1.15317741124797e-06	2.14471869956865e-05	1519.08610903742	2150.70396447335	831.795547211738	777.834356815259
FGD3	1.3233523466753	4.47702580134909	23.6265697944701	1.16961353979897e-06	2.17271286795555e-05	1337.37724432003	1725.73313303174	526.704468365855	724.395355201997
C12orf60	1.96554488809296	0.276916410111182	23.6172772889356	1.17527528300056e-06	2.18064965925056e-05	80.9902368454676	66.1755065991801	13.9129482209849	24.7402785246584
EHD3	-1.14205297370768	4.41571721296387	23.5597249621874	1.21095826797794e-06	2.2389177776737e-05	515.014839427589	689.67285783833	1240.23995569922	1474.52060006964
LOC101930370	-1.7372225962242	0.959200521875823	23.5338114250061	1.22737772061639e-06	2.26660565653124e-05	23.8817365057148	32.0537610089779	89.4403814206169	101.929947521592
PCAT29	-3.64143809651757	-0.839372686097506	23.5221212005222	1.23485783822023e-06	2.2777395401343e-05	3.11500910944106	1.03399229061219	22.8569863630466	33.6467787935354
RIIAD1	-3.07396354029575	0.355446551587386	23.5096440651216	1.24289191629003e-06	2.28718340093841e-05	14.5367091773916	8.27193832489751	115.278713831017	85.1065581248248
PRSS8	-1.34383482744343	6.49378623859787	23.5055163018667	1.24556132325426e-06	2.28941172027192e-05	2715.24960706279	1887.03593036724	6178.34279213306	5918.86423423927
PDZRN3	-1.22120247762521	2.97939918886298	23.4921560056718	1.25424085747861e-06	2.29997882474786e-05	157.82712821168	173.710704822848	396.519024298068	395.844456394534
ANKRD34A	-1.38587209618261	4.85355744304052	23.4805651285291	1.26182001218635e-06	2.31117721485288e-05	574.200012506969	788.9361177371	1529.43052229255	2107.87173030089
TP53INP2	-1.98831721258191	2.02682645862136	23.4464688835451	1.2843825433392e-06	2.3497613965962e-05	62.3001821888212	61.0055451461191	226.582299598896	277.091119476174
TUBA1A	1.23133656815317	6.98540795581018	23.4225895276675	1.30042474646702e-06	2.37147779970968e-05	8659.72532424615	7400.28282391144	4276.24401392127	2761.01508335187
TLE6	-2.21114583388712	-0.328318307711703	23.4220565152446	1.30078510896989e-06	2.37147779970968e-05	14.5367091773916	5.16996145306094	45.7139727260931	49.4805570493167
HELLS	1.28521113016576	5.38358257366565	23.413551673397	1.30654868507754e-06	2.37922212409073e-05	1517.0094362978	2535.34909658109	945.086697011186	740.229133457778
LINC01588	3.43103996327147	4.34788492562586	23.3750278431835	1.33297803269662e-06	2.42453721659779e-05	2571.9591880285	830.295809361588	184.843454935942	146.462448865977
PINK1	-1.50329160093572	5.02002827983807	23.3356483132792	1.36054874228257e-06	2.46043013912552e-05	892.969278039771	539.743975699563	2133.64998788961	2085.11067405821
SESN3	-1.44359589240045	3.21159178845934	23.298959891372	1.38674976973145e-06	2.50492648279339e-05	184.823873826836	254.362103490598	561.486838918318	658.091408755912
MYB	1.27890571911081	5.50309243588975	23.2672577175869	1.40979710656556e-06	2.54211704285054e-05	2252.15158612589	2899.31438287658	871.546827843123	1299.35942811506
LDOC1	-1.13892728790323	6.20360939656338	23.2661930028564	1.41057778194739e-06	2.54211704285054e-05	1823.31866539284	1711.25724096317	3775.37787796582	4234.54607228052
KCTD6	1.15589903161132	3.48211770018727	23.1330582892371	1.51169234912206e-06	2.70879392741654e-05	387.299465940505	469.432499937934	211.675569362127	181.098838800499
DISP2	-1.71977648877037	0.919698748279112	23.0981385904752	1.53939654723284e-06	2.74902248030875e-05	36.3417729434791	38.257714752651	110.309803752094	142.504004302032
LOC101929023	-3.04082808882824	-0.665878844724528	23.0865942315013	1.54866703689511e-06	2.76243482706166e-05	5.19168184906844	2.06798458122438	32.7948065208929	30.6779453705764
TPRG1	1.97908629395577	0.542549375629504	23.0693997403516	1.56257867996119e-06	2.78408598630542e-05	85.1435823247224	71.345468052241	21.8632043472619	18.8026116787404
CTNNAL1	1.2260233279997	5.10336976582596	23.0302434513136	1.59472862393528e-06	2.83660107487827e-05	1478.59099061469	2008.01302836887	864.59035373263	653.143353050981
LINC01488	2.62555485861996	-1.56166312128509	23.029112306485	1.59566716513825e-06	2.83660107487827e-05	30.1117547245969	24.8158149746925	3.97512806313853	4.94805570493167
THOC5	1.14549636022016	6.2867305671844	22.9981728577853	1.62155440186479e-06	2.8793596658452e-05	3987.21166008456	4854.59380442423	1802.72057663332	2286.99134681942
PSD4	-1.11946922493804	6.41195178843398	22.9842082753582	1.63337623038033e-06	2.89380436662303e-05	2337.29516845061	2506.39731244395	4454.13099474672	6353.30352513227
IRAIN	1.41090252465704	1.30992833693011	22.9801632619285	1.63681668804727e-06	2.89663038920834e-05	159.903800951308	156.132835882441	55.6517928839394	66.3039464460844
LOC100288911	-2.01885560618276	0.191831360201096	22.9743216540619	1.6417980589204e-06	2.90217388861189e-05	16.613381917019	14.4758920685706	83.4776893259091	46.5117236263577
NABP1	2.0509214774824	2.18517473670978	22.9552307845061	1.65818389755963e-06	2.9253816694511e-05	198.322246634414	265.736018687333	56.6455748997241	57.3974461772074
RAD51C	1.12204253906905	8.1396490844298	22.9546855016158	1.65865431981365e-06	2.9253816694511e-05	14295.8151395948	14578.2573053413	7315.22941819068	6292.9372455321
ME3	2.29722183787205	-0.461784324731325	22.9523195069313	1.66069704355691e-06	2.92569713722928e-05	48.8018093812433	37.2237224620388	4.96891007892316	12.8649448328223
RNF39	-1.68886082561247	2.33807007025017	22.9146191393268	1.69358888663634e-06	2.97363140419806e-05	114.217000679506	84.7873678301995	317.016463035298	346.363899345217
GPR143	-1.19468132194209	2.80455063992861	22.7854550679016	1.81131378790775e-06	3.17323577330223e-05	164.057146430563	180.948650857133	417.388446629546	391.886011830588
COCH	1.29963309147849	2.59787834775076	22.7624734538609	1.83310444785191e-06	3.2042584095692e-05	313.577583683734	409.460947082427	159.998904541326	139.535170879073
FAM171B	-1.38041714845009	2.33317722468298	22.7296026367322	1.86472967310575e-06	3.25229574208233e-05	96.5652823926729	130.283028617136	319.004027066867	284.018397463078
NDST1	-1.0737464252775	7.68400461925642	22.6851314579762	1.90838859429522e-06	3.32474758764174e-05	5028.66303900769	6999.09381515391	11410.6051052392	14414.6758796069
SORBS1	-2.15909523992355	0.978823393861063	22.6560273125108	1.93751480832943e-06	3.36755368483831e-05	30.1117547245969	41.3596916244876	188.81858299908	137.5559485971
TPK1	-1.61001112009517	3.21082823161754	22.6541635274652	1.93939512715413e-06	3.36755368483831e-05	147.443764513544	166.472758788562	406.456844455915	576.943295195033
RECQL4	1.14723940653513	6.29990037679762	22.6239529947762	1.97013023553789e-06	3.41714191240201e-05	5374.42905015565	4139.07113932059	2282.7172902573	2154.38345392725
SLC27A2	1.04341105896431	5.64511279780365	22.6195515371691	1.97464871667831e-06	3.42119877546352e-05	2658.14110672304	3581.74929468062	1591.0450072712	1495.30243403035
APOBEC3H	-1.75217441628222	0.576492636986299	22.4384035023824	2.16991629318909e-06	3.74298637958122e-05	16.613381917019	25.8498072653047	71.5523051364936	75.2104467149614
PPT1	-1.71175488175995	8.70058341310641	22.399159806268	2.21470876352649e-06	3.81605746005217e-05	5410.77082309912	9231.48317058562	20391.4131818849	28323.6604661699
POU5F1B	-2.28127190088143	-0.557212136163287	22.3947217996006	2.21983230034653e-06	3.82069162483985e-05	7.26835458869581	7.23794603428532	34.7823705524621	38.594834498467
CTDSP2	-1.04174170426345	7.15464290301525	22.2905468126266	2.3435747532627e-06	4.02044731169013e-05	3599.91219414405	4195.94071530426	7186.03775613868	9255.83300164519
CALML4	1.0741206699333	3.68997835680524	22.2877562637973	2.34698295428631e-06	4.02189862810395e-05	604.311767231566	719.658634266083	294.159476672251	349.332732768176
LYRM4	1.01759013350825	5.29166859907835	22.2807880447048	2.35551522569746e-06	4.0321180477397e-05	2179.46804023893	2069.01857351499	1151.79335629439	1004.45530810113
FAM105A	-1.42037787440946	1.01688771719848	22.2165362842351	2.43566974439024e-06	4.16478300410605e-05	44.6484639019886	40.3256993338754	119.253841894156	114.794892354415
DDIT4	-1.37593626356555	6.11610586033151	22.2004613252129	2.45614773686168e-06	4.1952286208398e-05	1780.74687423047	1856.01616164888	3596.49711512459	6110.84879559061
CTSC	1.59476256467205	3.65636349220903	22.1404194046185	2.53417482597883e-06	4.30974455508014e-05	513.976503057775	863.383562661178	205.712877267419	257.298896656447
S100A7A	2.9949349211043	-1.11731149017915	22.1126725323377	2.57106856734865e-06	4.3677557685792e-05	38.4184456831064	48.5976376587729	5.9626920947078	4.94805570493167
SUSD2	-1.57516669739874	4.29538860300751	22.0982472048366	2.59046167384918e-06	4.39594344804438e-05	457.906339087836	521.132114468543	1204.46380313097	1788.22733176231
TESK2	-1.17938592241158	2.89245836269583	22.0766022898041	2.61983630287022e-06	4.44099032895829e-05	181.708864717395	203.696481250601	395.525242282284	499.753626198099
GINS3	1.00714933444522	4.08262236947234	22.0470397476279	2.6604967300323e-06	4.50019581587468e-05	842.0907959189	988.496629825253	490.928315797609	440.376957738919
SPTBN5	-1.58656581373681	0.779559401474773	22.0413282551504	2.66842501201563e-06	4.50874783784815e-05	41.5334547925475	28.9517841371413	85.4652533574784	133.597504033155
RAB11B-AS1	-1.54316347025997	1.77496718622993	21.9252710889336	2.83476228247926e-06	4.77438450086662e-05	74.7602186265855	53.7675991118338	209.688005330558	177.140394236554
CDKN2B	-1.77634023996084	1.49270224854666	21.9203269690986	2.84207495039115e-06	4.78157025683708e-05	44.6484639019886	55.8355836930582	155.029994462403	197.922228197267
HDDC2	1.02095905353819	6.92847282055662	21.873742989117	2.91191170430519e-06	4.88955934763333e-05	6524.90574790921	6098.48653003069	3386.80910979403	3008.41786859846
PLCD3	1.00053962709925	5.88319548599479	21.873360916958	2.91249155254964e-06	4.88955934763333e-05	3463.89012969846	3117.48675619575	1729.18070746526	1656.60905001112
PLK4	1.02913990173789	6.47900550956505	21.8237848817902	2.98872142657141e-06	5.00148829774962e-05	3409.89663846815	5348.84211933685	2208.18363907345	2152.40423164528
VPS13D	-1.28920034609689	5.40682375086053	21.7941494921346	3.03524257936963e-06	5.07039200932777e-05	847.282477767969	1377.27773109544	2395.01465804096	3133.10887236273
RGAG4	-1.8582629325572	0.921411838323396	21.7934456150635	3.03635630296751e-06	5.07039200932777e-05	40.4951184227338	47.5636453681607	175.89941679388	151.410504570909
VAT1L	-2.03376231965543	-0.337638270921325	21.7884615697158	3.0442541479671e-06	5.07736897530113e-05	17.6517182868327	14.4758920685706	79.5025612627706	56.4078350362211
ZBTB10	-1.04729388391888	5.74737689618848	21.7788935959508	3.05947361384638e-06	5.09274202720537e-05	1072.60147001754	1564.43033569624	2901.84348609113	2644.24096871549
NUAK1	-1.02732141883868	3.07629058884484	21.7758357628349	3.06435368972491e-06	5.09447367711993e-05	234.664019577893	285.381872208964	557.511710855179	526.47312700473
STAT5A	-1.44363138993223	2.64277103882868	21.7741765609671	3.06700492124504e-06	5.09447367711993e-05	147.443764513544	148.894889848155	357.761525682468	471.054903109495
MAOA	-1.63866351563412	3.54901500085884	21.7372828277653	3.12655549172581e-06	5.18242255054066e-05	308.385901834665	286.415864499576	1240.23995569922	660.070631037885
LYPD6	1.05219381957325	4.55248370311288	21.7173174132933	3.15926426231382e-06	5.2311150976308e-05	1151.51503412338	1388.65164629217	711.547923301797	539.338071837552
CHAC2	1.23437138692636	3.52014891968052	21.7029214456941	3.18306159681003e-06	5.26496500370149e-05	532.666557714422	643.143204760781	261.364670151358	249.382007528556
CALML5	-1.58301347987636	4.45700763055888	21.6951570766067	3.19597110738468e-06	5.28075352343341e-05	509.823157578521	397.053039595081	1141.85553613654	1669.47399484395
CLSPN	1.29330714019669	4.79436943714359	21.5983482773588	3.36141185644957e-06	5.54827359733848e-05	1220.04523453108	2065.91659664315	697.634975080812	662.049853319858
CYP24A1	3.03081488884903	-1.05595574813294	21.5784242813299	3.39651288792556e-06	5.59444520480246e-05	29.0734183547832	44.4616684963241	3.97512806313853	4.94805570493167
HR	1.02598843172126	5.10000728678543	21.5532888531113	3.44132030269752e-06	5.66230658191226e-05	2221.00149503148	2431.94986751987	1081.23483317368	1261.75420475758
PNPLA7	-2.28279611326419	2.51113099508978	21.5311631332952	3.48125309522031e-06	5.71005536422918e-05	109.025318830437	49.6316299493851	318.010245051082	489.857514788236
WNT9A	-1.35698570723148	2.22506122531387	21.5113084574389	3.51748275451767e-06	5.75744804980854e-05	121.485355268201	123.04508258285	351.79883358776	290.945675449982
RAD54B	1.15999684564761	5.58172684434923	21.4938824284211	3.54959238394048e-06	5.80395329694934e-05	2379.86695961297	2526.04316596558	1312.7860428515	935.182528232086
CKS1B	1.19060344291603	5.37782829987085	21.413400345207	3.70174939075511e-06	6.03388994669606e-05	2288.49335906937	1945.97349093214	1062.35297487377	848.096747825289
KCNN4	-1.21681874888133	5.00588235051464	21.407542437131	3.71307639033062e-06	6.04607469906843e-05	970.844505775798	726.896580300369	2204.20851101032	1872.34427874614
C2orf72	-1.99861162363458	1.58686882775965	21.4018323905997	3.72415095376473e-06	6.05782357733108e-05	48.8018093812433	65.1415143085679	167.949160667603	298.862564577873
SIDT2	-1.31547096127647	4.67671740680557	21.38826089504	3.75060589030072e-06	6.08823791727512e-05	621.963485518399	525.268083630992	1357.50623356181	1588.32588128307
CHRM1	-1.46059811906051	3.34064750148686	21.3664552790344	3.79350709114938e-06	6.14929221406521e-05	248.162392385471	248.158149746925	559.499274886748	846.117525543316
ADAT2	1.47754135301806	2.81474371319114	21.3651691228443	3.79605284795132e-06	6.14929221406521e-05	285.542501698764	435.310754347732	150.06108438348	112.815670072442
C1QTNF6	1.37739087576505	6.46248394595773	21.2782221972287	3.97218704087091e-06	6.41475514203195e-05	6279.85836463318	5076.90214690585	2593.77106119789	1911.9287243856
DLEU1	1.01231427318346	3.97443851139117	21.2351105909968	4.06253939802534e-06	6.55392404222032e-05	712.29874969219	858.213601208117	382.606076077084	413.657456932288
SUOX	-1.0509067397873	4.81560443609921	21.2204876505078	4.0936519294402e-06	6.58381704266627e-05	830.66909585095	838.567747686485	1625.82737782366	1927.76250264138
LINC01291	1.7686067826539	-0.151012559530848	21.2094001418382	4.11740157719483e-06	6.6152356762771e-05	72.6835458869581	89.9573292832604	25.8383324104005	22.7610562426857
ENPEP	-1.05961799328329	3.67403007797955	21.1888991450447	4.16167988970135e-06	6.67953877593477e-05	259.584092453422	368.101255457939	669.809078638842	664.02907560183
HSP90AA1	1.08450323298772	12.7258513662548	21.1824766637874	4.1756493026478e-06	6.69511410660496e-05	307172.086618353	408979.106675002	178863.868546966	165466.941217479
JAKMIP1	1.95173311033211	0.248962516802409	21.1696065231595	4.20378468272213e-06	6.73334777190707e-05	63.3385185586349	83.7533755395873	14.9067302367695	23.750667383672
RHOD	1.46165135648762	7.50200389427881	21.146951721615	4.25377326029541e-06	6.80647083250326e-05	14362.2686672629	8299.85611674404	5152.75975184332	3389.41815787819
BLM	1.20973592680064	5.58536089855962	21.1196061960547	4.31490734369744e-06	6.8972607509184e-05	1916.76893867607	3002.7136119378	1187.56950886264	971.79814044858
TP63	1.89041675524779	-0.304481769223354	21.0832013849752	4.39766499644958e-06	7.00813679688011e-05	46.7251366416159	62.0395374367313	16.8942942683388	12.8649448328223
PUS7	1.01538536261177	6.36292785345721	21.0737178420083	4.41948387106816e-06	7.02863610173828e-05	3323.71471977361	5078.97013148707	2326.44369895182	1896.09494612982
IRF2BPL	-1.0932760697606	6.82813024679185	21.0558147652785	4.46097021175695e-06	7.0802678881647e-05	3364.20983819635	2938.60608991984	7355.97448083785	6490.85947372937
ITGA9-AS1	-1.61874234602972	1.12292781724773	20.9711860674952	4.6624310274435e-06	7.37763909655046e-05	40.4951184227338	32.0537610089779	106.334675688956	123.701392623292
FOXO1	-1.58892226887716	1.74290177326324	20.9382902856681	4.74318259753448e-06	7.49031561705219e-05	72.6835458869581	55.8355836930582	225.588517583112	173.181949672609
DHRS1	-1.34647478763568	3.40019726263853	20.9256606696255	4.77455697936299e-06	7.5283697105011e-05	262.699101562863	203.696481250601	521.735558286932	704.60313238227
NRK	-2.21964778172389	0.177611346036198	20.9247320058931	4.77687216134236e-06	7.5283697105011e-05	9.34502732832319	28.9517841371413	88.4465994048323	93.0234472527154
NYNRIN	-1.54324273655342	2.41968021030402	20.9170942995958	4.79595594229496e-06	7.55086463652999e-05	101.756964241741	131.317020907748	263.352234182928	432.460068611028
IGDCC3	-1.80702587506332	2.247614845469	20.8774939041876	4.89613631087157e-06	7.69315832550061e-05	118.37034615876	59.9715528555069	338.87966738256	310.737898269709
LRP10	-1.19179099581343	7.94207284417369	20.8636508192465	4.93164948741704e-06	7.74121020039853e-05	7317.15639807706	6423.16010928292	14716.9178717546	17645.7562549273
VAMP5	-1.64467601309412	3.59327746169836	20.8549395227278	4.95412993903486e-06	7.76872903626675e-05	304.23255635541	159.234812754277	752.292985948967	757.052522854546
PBK	1.03273939549398	6.47749753845314	20.8245408691155	5.03338569068424e-06	7.87727369757433e-05	4136.73209733773	5729.35128228214	2564.95138274014	2347.35762641958
COL21A1	2.38698249499309	-1.41902348246371	20.8216730972108	5.0409279544769e-06	7.88121973121752e-05	24.9200728755285	32.0537610089779	6.95647411049243	3.95844456394534
RCAN1	-1.07901165459584	5.14570188311719	20.751422506906	5.22927203895113e-06	8.15943172916659e-05	885.700923451075	1025.72035228729	2402.96491416724	1723.90260759819
SCD	-1.22133523968003	10.7475036949078	20.7378112749138	5.26657294619689e-06	8.20947324095854e-05	31683.7959884949	40739.2962501202	70999.7623357173	101666.71095809
FRK	1.1051683615031	4.18837728989175	20.7358289142633	5.27202774082715e-06	8.20982335791307e-05	871.164214273684	1251.13067164075	455.152163229362	550.223794388402
CYCS	1.03951322902306	6.87583211686008	20.7296160979844	5.28916009770851e-06	8.22833954942819e-05	6071.15275430063	6707.50798920127	3426.56039042541	2938.15547758843
TMEM135	-1.31548552620657	5.37673179607667	20.7181780324092	5.32084778315159e-06	8.26944036159708e-05	724.758786129954	1157.03737319504	2092.90492524244	2670.96046952212
HPSE	1.24575211067015	2.80654955979206	20.6793361460541	5.42988324926701e-06	8.42222108337394e-05	336.420983819635	475.636453681607	159.998904541326	189.01572792839
PLEKHA6	-1.05210364564649	7.07869010849274	20.6678497656651	5.46255498951535e-06	8.4561859635525e-05	4024.59176939785	4375.85537387078	8187.77002804959	9679.38656998734
PLCE1	-3.54997306895655	-1.41318291756913	20.6331566139293	5.56243871234893e-06	8.58540810892244e-05	1.03833636981369	3.10197687183657	20.8694223314773	31.6675565115627
SEMA3B-AS1	3.43792463000675	1.24955345147377	20.5860073075167	5.70112963162343e-06	8.78220135697674e-05	267.890783411931	127.181051745299	25.8383324104005	11.875333691836
FMN1	1.32005767068773	4.22437697033418	20.5538675671085	5.79765377242974e-06	8.92213443782643e-05	751.75553174511	1385.54966942033	387.574986156007	479.961403378372
FBN2	-1.9850901286712	-0.249037791322299	20.5499133905084	5.80964197308389e-06	8.93182664559234e-05	11.4217000679506	10.3399229061219	41.7388446629546	47.501334767344
UPP2	1.20580705979244	3.02355414717899	20.4964303643411	5.97425641797478e-06	9.16695043919357e-05	361.341056695163	524.23409134038	201.73774920428	189.01572792839
B3GNT8	-1.66750771113538	1.9371281787908	20.4887950599523	5.99813583587401e-06	9.19460334137835e-05	98.6419551323003	49.6316299493851	257.38954208822	232.558618131789
KCNC4	1.41915807708232	0.78265491502245	20.414795359159	6.23459207739638e-06	9.53843975037924e-05	142.252082664475	107.535198223668	49.6891007892316	46.5117236263577
PWP2	1.3825618942522	1.58360930930684	20.3949833894055	6.29947152339421e-06	9.62831592042054e-05	176.517182868327	210.934427284887	82.4839073101245	69.2727798690434
MID2	-1.15883638227272	4.01355354679039	20.358789083153	6.41975427034844e-06	9.76280205758907e-05	396.644493268829	449.786646416302	866.5779177642	1070.75925454721
EXO1	1.47040419950313	5.70418661477682	20.3313007775321	6.51264280576435e-06	9.86765966429373e-05	2331.06515023173	4020.16202590019	1220.36431538353	1102.42681105878
FOXN1	2.19800891817609	-0.453079780076909	20.3108314996853	6.58268794337506e-06	9.95457154596901e-05	68.5302004077034	42.3936839150997	14.9067302367695	9.89611140986334
JPH2	1.79990661943363	0.176275894218839	20.2962613586602	6.63300669326481e-06	0.000100210111707582	103.833636981369	67.2094988897923	30.8072424893236	19.7922228197267
DEGS2	1.24971877830615	6.27481310895914	20.2863195151925	6.66756280853101e-06	0.000100635320582222	6006.77589937218	4081.16757104631	2511.28715388777	1879.27155673305
RBBP8NL	-1.03269090413888	3.59203074979136	20.2827407369843	6.68004620279706e-06	0.000100726883040639	321.884274642243	302.959741149371	675.77177073355	638.299185936186
LOC101928105	1.77673165654206	-0.0182482904160411	20.2480512144962	6.80227176356116e-06	0.000102471458610959	52.9551548604981	53.7675991118338	18.881858299908	12.8649448328223
PTK2B	-1.1728855531324	3.79365584354497	20.1885223493753	7.01727155362757e-06	0.00010550776971005	382.107784091437	444.616684963241	858.627661637923	1050.96703172749
DSCR8	-1.84126874763538	0.0142860670886574	20.1759314061568	7.06361301232221e-06	0.000106102902827198	16.613381917019	18.6118612310194	71.5523051364936	58.3870573181937
DMC1	1.37940934430308	1.83417279325888	20.1672671549664	7.09568044420506e-06	0.000106482692096259	148.482100883357	177.846673985296	77.5149972312013	50.470168190303
ABCC6	-2.93548591627895	-1.0152968103136	20.1576642488959	7.13139272515765e-06	0.000106916400770582	6.23001821888212	2.06798458122438	27.8258964419697	39.5844456394534
HSPD1	1.16941983144819	9.34105060221126	20.1483078453316	7.16636182319371e-06	0.00010733815032316	26398.6638661432	40162.3285519586	15972.0645576906	14100.9691479143
KDM4A-AS1	2.04257891442475	-0.639242839599529	20.1396026431246	7.19905165090258e-06	0.000107724989289054	35.3034365736654	49.6316299493851	11.9253841894156	8.90650026887701
RAPGEF3	-1.79385768431152	2.35170500271601	20.1225222103638	7.26362783604816e-06	0.000108587777278522	97.6036187624866	134.418997779585	278.258964419697	545.27573868347
PDE3B	2.46773832572322	0.988578638608607	20.092873867364	7.37710345634117e-06	0.000110074518017288	69.5685367775171	187.152604600806	13.9129482209849	32.657167652549
MRPL11	1.07941743908819	7.24386762289279	20.0790532668074	7.4306066901047e-06	0.000110767552910326	8814.43744334839	7136.61478980533	4252.39324554244	3531.92216218023
HIST1H2AE	-1.05226096677837	3.35090440488148	20.043453539865	7.57022366436483e-06	0.000112634882331313	291.772519917646	276.075941593454	597.262991486564	613.558907411527
MMAA	-1.01274105287948	4.18149666436678	19.9581419330528	7.91561619972747e-06	0.000117551019382329	386.261129570692	487.010368878341	879.4970839694	921.327972258277
C9orf40	1.03261152828663	4.18581986098859	19.9435658746312	7.9761917833147e-06	0.000118115360776123	955.269460228592	832.363793942812	523.723122318501	375.062622433821
MFSD13A	1.4050445682073	1.83157541915351	19.9388249901649	7.99599420871966e-06	0.000118297003858881	259.584092453422	161.302797335501	82.4839073101245	82.1377247018657
VIPR1	-1.45860381397311	2.35382792458277	19.9046605077048	8.14016445012189e-06	0.000120204220447314	146.40542814373	98.2292676081579	348.817487540406	347.353510486203
BCL9L	-1.22397211568721	6.93781129207507	19.9045441271534	8.14065999643366e-06	0.000120204220447314	3428.5866931248	4112.18733976468	8218.57727053891	9808.03601831556
NOC3L	1.08253382934139	5.64861324695524	19.9028490217005	8.1478811591987e-06	0.000120204220447314	1768.28683779271	2644.95227938598	1090.17887131574	1029.19558662579
CAMK1D	-1.21702602126378	2.75337636644679	19.8945834811471	8.18318466274576e-06	0.000120611689813258	140.175409924848	246.090165165701	437.264086945238	475.01334767344
RTN2	-1.31289291520697	3.86043954574387	19.8717318774326	8.28158891327795e-06	0.000121947562074788	400.797838748083	282.279895337128	749.311639901613	1009.40336380606
TMA16	1.1913403007874	5.66846537413715	19.8417041304414	8.41270382039983e-06	0.000123530600438556	2177.3913674993	3334.62513722431	1160.73739443645	1294.41137241013
LOC340017	-2.36121018746342	0.0727899458777343	19.8343005865466	8.44535008899001e-06	0.000123717256074836	17.6517182868327	3.10197687183657	58.6331389312933	53.4390016132621
ARHGAP12	-1.08925273482829	5.57998619361495	19.8316787155663	8.45694182125877e-06	0.000123717256074836	857.665841466106	1402.09354607013	2503.33689776149	2378.03557179016
TMEM106A	-1.67353153076709	2.63203554178875	19.8180589540831	8.51741457800767e-06	0.000124485900028851	123.562028007829	140.622951523258	329.935629240498	535.379627273607
NR3C2	-2.22691681635398	-0.136436034954157	19.7977788904236	8.60826502629744e-06	0.000125489718969485	12.4600364377642	10.3399229061219	34.7823705524621	76.2000578559477
TMEM140	-1.3893281784445	4.62741956672481	19.7973759140912	8.61008010002777e-06	0.000125489718969485	437.139611691562	812.71794042118	1384.33834798799	1936.66900291026
C1QBP	1.00429125083722	8.22557629405312	19.7451736397761	8.84848658028152e-06	0.000128537432989389	16407.7913157959	14971.1743757739	9141.80076320284	6938.16370945519
RBL2	-1.18022189079636	5.34649904045112	19.7421880941957	8.86232013934626e-06	0.0001285691674929	809.902368454676	1192.19311107585	1908.06147030649	2717.47219314847
THUMPD2	1.06897239287559	4.76013682071687	19.7277157203203	8.92968640862676e-06	0.000129307460845216	1345.68393527854	1300.76230159013	701.610103143951	593.766684591801
TMC5	-1.44682482811626	1.48790092498572	19.7062651156766	9.03048199861054e-06	0.000130646521596488	50.8784821208707	57.9035682742826	138.135700194064	166.254671685704
LOC100288846	-1.98110484945371	1.10557285554986	19.6490037334032	9.30518150648734e-06	0.000134496716489256	25.9584092453422	32.0537610089779	119.253841894156	115.784503495401
RAMP1	1.63722963853734	3.77315591869115	19.5922217387509	9.5858661755358e-06	0.000138426256998515	1124.51828850822	590.40959793956	336.89210335099	236.517062695734
LIN7A	-1.86805431892831	4.5314587507209	19.5843225715153	9.62558115747997e-06	0.000138744487997211	509.823157578521	324.673579252227	1788.80762841234	1368.6322079841
SLC36A4	1.41689391495139	2.78421414653149	19.5779327276853	9.65782849191698e-06	0.000139081590676716	287.619174438391	482.874399715892	157.017558493972	135.576726315128
USP31	1.05962176295873	4.3535293309787	19.5679755473403	9.70829529093205e-06	0.000139680211898955	821.324068522627	1037.09426748403	510.803956113301	398.813289817493
KCNMA1	-1.67541546806327	1.65700438720583	19.5419599447127	9.84140554435445e-06	0.000140949400392091	45.6868002718022	95.1272907363214	181.862108888588	275.111897194201
RAB26	-1.97638790302415	3.54321772873308	19.5396966417274	9.85307214558465e-06	0.000140987851840695	262.699101562863	120.977098001626	754.280549980536	823.35646930063
HSPA12A	1.85638137460802	1.50239817689375	19.5109732585711	1.00023440047464e-05	0.000142863324697456	165.095482800376	183.016635438357	55.6517928839394	42.5532790624124
THOC1	1.05554680888826	5.65259180408056	19.5080917148461	1.00174437888782e-05	0.000142948922867292	2592.72591542478	2594.28665714598	1376.38809186172	1184.56453576064
LOC283140	1.62811127610112	0.500834288691664	19.4733922689965	1.02010822395325e-05	0.00014504201803799	69.5685367775171	68.2434911804045	19.8756403156927	25.7298896656447
CEACAM5	-2.84872193069402	3.55206339920215	19.4602490455274	1.02715189257949e-05	0.000145812600821059	82.0285732152813	151.996866719992	402.481716392776	1315.19320637084
RPL9	1.27752812060921	4.22572854954469	19.4580881072354	1.02831464043392e-05	0.000145812600821059	1157.74505234226	976.088722337906	497.884789908101	408.709401227356
RARRES3	-1.38843241124835	5.85959910701921	19.4345010198415	1.04109254194891e-05	0.000146960698120252	1121.40327939878	1625.43588084236	2780.6020801654	4557.15930424207
CKMT1B	-1.09996230935611	3.73358681000949	19.3838277868468	1.06908568518969e-05	0.00015064127468961	377.954438612182	400.155016466917	768.193498201521	944.089028500963
LOC257396	1.12836494703155	3.3005751749357	19.3751575885989	1.07395048419325e-05	0.000151089107393462	516.053175797403	476.670445972219	227.576081614681	239.485896118693
DDIAS	1.21630294537242	5.25701054634838	19.3731019110685	1.07510716932455e-05	0.000151089107393462	1378.91069911258	2375.0802915362	908.316762427154	728.353799765942
SNX25	-1.08816274405275	4.32302033048813	19.3585520039598	1.08332992591943e-05	0.000152102234768849	474.519721004855	464.262538484873	1110.05451163143	939.140972796031
RGS6	-1.1999231523134	2.6150231040659	19.3551300673108	1.08527295912965e-05	0.000152238870772637	142.252082664475	138.554966942033	305.091078845882	358.239233037053
ST3GAL1	-1.41131442785173	4.80635802116324	19.3339414261361	1.0973823893471e-05	0.000153662902458353	527.474875865353	776.528210249754	1426.07719265095	2110.84056372385
PLPPR2	-1.14610701656288	5.50418015217902	19.3215519667723	1.10452580155533e-05	0.000154250369279484	1499.35771801096	1173.58124984483	2889.91810190171	3223.16348619249
GUCY2D	-2.29060823646087	0.658809973081413	19.3151419130202	1.10823996683091e-05	0.000154631491194176	20.7667273962737	20.6798458122438	101.365765610033	107.86761436751
SYNPO	-1.31502539049143	3.38453946285541	19.3045748214826	1.11439023545936e-05	0.000155213695882924	305.270892725224	259.532064943659	750.305421917398	697.675854395366
ARHGEF28	1.82486936967762	4.49839789655918	19.3028319164584	1.11540793026651e-05	0.000155217715260579	837.937450439646	1648.18371123583	277.265182403912	433.449679752014
FAM25A	1.74299578067867	1.88239167917762	19.2964373035611	1.11914979066158e-05	0.000155600480637864	256.469083343981	320.537610089779	57.6393569155087	118.75333691836
ARFGEF3	-1.10035462909108	5.49700933320985	19.2858033914804	1.12540024254591e-05	0.00015593068835638	1037.29803344387	1614.06196564563	2813.3968866863	2966.85420067703
RHBDF1	-1.22258945872593	6.00776584988166	19.2856370199636	1.12549831119181e-05	0.00015593068835638	1722.60003752091	1289.3883863934	3309.29411256283	3964.38223079126
RHOV	-1.13597045518228	5.21423165445273	19.2790680990261	1.1293772653819e-05	0.000156330114062607	1127.63329761766	930.59306155097	2646.44150803448	2013.85867190719
SHISA9	-1.36935225508316	3.57520052722651	19.2726558858049	1.13317663088456e-05	0.000156717828854582	300.079210876156	267.804003268557	815.895034959183	693.71740983142
RADIL	-1.35372051404522	0.680339489085291	19.2590339525966	1.14129054949103e-05	0.000157562337338265	35.3034365736654	34.1217455902022	92.4217274679708	90.0546138297564
LOC101927571	3.09864349437571	-0.15752759185434	19.247215130443	1.1483776971634e-05	0.000158401447384656	68.5302004077034	22.7478303934682	6.95647411049243	3.95844456394534
NCCRP1	2.7110862931013	-1.61742165972387	19.2256144473962	1.16144492411153e-05	0.000159922815559462	29.0734183547832	22.7478303934682	0.993782015784633	6.92727798690434
LIMK2	-1.06044890463134	5.68075702801633	19.2190256312902	1.16546043684764e-05	0.000160252217881828	1542.96784554314	1737.10704822848	2965.44553510134	4050.47840005707
H2AFZ	1.0139454846593	9.55775357333408	19.2126857068561	1.16933742473791e-05	0.000160586960245941	41144.0786538674	37220.620485167	21247.0594974754	18677.9206749761
SMIM5	-1.35539819741441	3.36838003345237	19.2074600113146	1.1725427749047e-05	0.000160886398056636	292.81085628746	201.628496669377	736.392473696413	571.995239490101
GLB1L2	1.37175835255138	3.04244020366906	19.1759360964549	1.19206701905223e-05	0.000163422497799676	571.085003397528	554.219867768133	243.476593867235	202.870283902199
SUSD4	1.21023395238334	2.96124266808616	19.1504416471105	1.20809546776162e-05	0.000165475345178483	591.851730793802	484.942384297117	235.526337740958	244.433951823625
HIVEP2	-1.14742829680663	4.12564009289676	19.1391915057075	1.21523712464646e-05	0.000166308431957938	377.954438612182	646.245181632618	1014.65143811611	1290.45292784618
MMEL1	-1.59619981062694	1.85706407573985	19.1077984643128	1.23539063084538e-05	0.000168919222407491	94.4886096530455	43.4276762057119	221.613389519973	212.766395312062
BGN	1.81953363990874	-0.115610634806065	19.1015950749185	1.23941258425641e-05	0.000169321665231269	66.453527668076	84.7873678301995	17.8880762841234	25.7298896656447
EPHX2	-1.37553547298261	2.38903829762672	19.0940525165694	1.24432050277973e-05	0.000169844338540291	103.833636981369	131.317020907748	225.588517583112	399.802900958479
SAAL1	1.12977290171234	5.12388665753157	19.0777286805223	1.25500930231443e-05	0.000171154483218329	1918.84561141569	1782.60270901541	984.837977642571	753.0940782906
LOXL1	1.93519540501421	0.484316543843807	19.0440553022046	1.27735072110238e-05	0.000174050123864098	97.6036187624866	76.515429505302	34.7823705524621	11.875333691836
WEE2-AS1	-1.20553598771017	2.00257832571996	19.0164226456434	1.29598233785216e-05	0.000176130171058575	95.5269460228592	78.5834140865263	219.625825488404	193.963783633322
FAM43A	-1.35611224560124	2.17037150667882	18.9995651836995	1.30748245087281e-05	0.000177385929398017	99.680291502114	87.8893447020361	275.277618372343	218.70406215798
RASSF4	-2.89098000537394	-1.32288850651905	18.9732081586677	1.32566887490481e-05	0.000179423986347106	6.23001821888212	1.03399229061219	23.8507683788312	33.6467787935354
MFSD2A	1.62633617940603	-0.413253782159269	18.9374225324538	1.35076838267522e-05	0.000182156454491864	56.0701639699391	70.3114757616288	22.8569863630466	18.8026116787404
PAK1IP1	1.11270244252096	6.22246526979728	18.9017396184187	1.37627108539299e-05	0.00018527724894866	3464.92846606827	4281.76207542507	2137.62511595275	1517.07387913205
ITGB6	-2.34265534378833	-0.392919781380096	18.8990567442286	1.37820797832685e-05	0.000185379011446415	7.26835458869581	10.3399229061219	57.6393569155087	34.6363899345217
MZT2A	1.37634612187178	5.43241583678502	18.8775269573088	1.39385080848998e-05	0.000187322569699206	3214.68940094318	1889.10391494847	1238.25239166765	801.585024198931
BFSP2	4.26007573980862	-0.520774389608591	18.8595972478719	1.40701394344836e-05	0.000188928413941072	96.5652823926729	74.4474449240776	6.95647411049243	1.97922228197267
GABRP	-2.65451067510221	-1.29528042287785	18.8579805749393	1.40820694598366e-05	0.000188928413941072	3.11500910944106	6.20395374367313	24.8445503946158	36.6156122164944
LOC100505942	-2.29323351210178	-0.155244817963799	18.8551460939994	1.41030106650814e-05	0.000189047786857202	13.4983728075779	8.27193832489751	56.6455748997241	54.4286127542484
TYRP1	-1.07266074095439	3.56613361085094	18.8175357964721	1.43838553637416e-05	0.000192647933143901	238.817365057148	355.693347970593	553.53658279204	721.426521779038
MANEAL	1.13671815785015	4.13219027588252	18.8116074841484	1.44286330686427e-05	0.000193082909870831	900.237632628467	812.71794042118	422.357356708469	379.021066997766
DNASE1	-1.29704296532236	3.09660722950405	18.79986843337	1.4517713936632e-05	0.00019398455858056	222.203983140129	186.118612310194	475.027803545054	560.119905798265
SLC4A8	-1.29943402838611	3.98773112268294	18.7994726001316	1.45207272938879e-05	0.00019398455858056	354.072702106467	499.418276365687	1198.50111103627	940.130583937018
RIMS4	1.52290344364257	3.44368928788665	18.7921407939716	1.45766558053482e-05	0.000194480033684659	517.091512167216	555.253860058745	219.625825488404	162.296227121759
ACPP	-2.08590968062397	0.864141747725932	18.7913638209695	1.45825953778966e-05	0.000194480033684659	14.5367091773916	22.7478303934682	65.5896130417858	96.9818918166608
NBEA	-1.31554423999113	2.07148837863266	18.7359567345559	1.50124830843542e-05	0.000199704192351786	61.2618458190076	122.011090292238	227.576081614681	235.527451554748
EPHA4	-2.10807280097573	2.86856547198464	18.7342380384331	1.50260195876723e-05	0.000199715012250374	65.4151912982623	171.642720241623	393.537678250715	638.299185936186
NPC1L1	-2.12442441349693	1.10960914327102	18.718217083545	1.51527923524247e-05	0.000201229595225051	48.8018093812433	27.9177918465291	204.719095251634	142.504004302032
LINC01137	-1.24782181710219	2.80107502576945	18.7102142622708	1.52165199273013e-05	0.000201905083092856	198.322246634414	153.030859010604	419.376010661115	442.356180020891
MYRF	-2.03628404316624	-0.412429169490589	18.6754872053865	1.54961896160568e-05	0.000205024077850128	7.26835458869581	12.4079074873463	41.7388446629546	41.563667921426
CCNE2	1.20428801302183	6.27669995010485	18.6729420177529	1.55168888632192e-05	0.000205024077850128	3054.78559999187	5387.0998340895	1895.14230410129	1816.92605485091
PDSS1	1.329804725167	4.72577489498543	18.6640160800388	1.55897005569017e-05	0.000205604140877529	1293.76711678785	1369.00579277054	604.219465597057	480.951014519358
FAM83B	-1.37181080500268	5.91810036850703	18.6318655166517	1.58548187534453e-05	0.000208611139960461	830.66909585095	1615.09595793624	2983.33361138547	3423.06493667173
PQLC3	-1.0004680208753	7.0244493738726	18.6296719651316	1.58730712599902e-05	0.000208676381547793	3468.04347517772	3255.00773084717	7968.14420256119	5846.62262094726
ANKDD1B	-1.3301559040236	1.32150400515499	18.6236107848227	1.59236160498931e-05	0.000209165691326503	46.7251366416159	61.0055451461191	117.266277862587	160.317004839786
NR5A2	2.89798139259636	1.58065634349531	18.5584678210244	1.64771627719015e-05	0.000215894844766727	126.67703711727	260.566057234272	9.93782015784633	42.5532790624124
TMEM105	-1.2717758379046	2.80262457655935	18.5549110527192	1.65079366013727e-05	0.000215973472219554	163.018810060749	136.486982360809	358.755307698252	386.937956125657
CENPP	1.00340077192582	3.16809621506356	18.5545941334306	1.65106814463569e-05	0.000215973472219554	464.136357306718	603.851497717518	286.209220545974	257.298896656447
GPRIN1	1.05264247471373	5.47576796444719	18.5160230800391	1.68481925352616e-05	0.000219838801517873	2955.10530848975	2718.36573201944	1533.40565035569	1278.57759415434
TMCC3	-1.36229940044468	1.48323489931296	18.5078935429781	1.69202085958935e-05	0.000220412045086921	57.1085003397528	67.2094988897923	179.874544857019	147.452060006964
SLC6A9	-1.12265080167584	4.15277586242489	18.4974126098408	1.70135111435563e-05	0.000220987836205945	397.682829638642	502.520253237524	886.453558079892	1118.26058931456
CHRD	-3.13690446375424	2.02088210272521	18.4966048513922	1.70207233212071e-05	0.000220987836205945	57.1085003397528	10.3399229061219	366.705563824529	261.257341220392
FAM212B-AS1	1.73058889391238	-0.580126123290438	18.4803319351575	1.71666741025056e-05	0.000222698581311595	39.4567820529201	41.3596916244876	9.93782015784633	14.844167114795
HIST1H2BO	-2.08520579989746	0.411755804741676	18.4354421345129	1.75758383622634e-05	0.000227255300471539	23.8817365057148	22.7478303934682	92.4217274679708	111.826058931456
PNP	1.0167737971906	7.55326763488832	18.353489902535	1.83482586470709e-05	0.000236975632161976	9388.63745585536	10678.0383851521	5541.32852001511	4603.67102786843
HOMER3	1.1493972468491	4.74991888578643	18.3524995184754	1.83577988602257e-05	0.000236975632161976	1976.99244812526	1342.12199321462	879.4970839694	668.977131306762
NCS1	1.16138168882319	5.22881602535227	18.347260240593	1.84083509644186e-05	0.000237051391352233	2280.18666811086	2101.07233452397	1196.5135470047	815.43958017274
TACSTD2	-1.07989869503416	8.10329954252125	18.3471958827572	1.84089728010685e-05	0.000237051391352233	8215.31735796589	6039.54896946579	18082.8575592172	13043.0748381999
SNORA50C	2.49350631126987	0.201592738499058	18.3346428298421	1.8530666932937e-05	0.000238227583002713	85.1435823247224	50.6656222399973	12.9191662052002	11.875333691836
CA12	1.05024821213671	8.52800819551793	18.3320741164596	1.85556684592447e-05	0.000238353787074275	21334.6973905618	22730.2525245277	12914.1972951213	8867.90543437854
DPYSL5	1.13895218736289	2.6692736317847	18.3035667502973	1.88354185296708e-05	0.000241551931911963	381.069447721623	401.189008757529	193.787493078003	170.21311624965
ZFHX3	-1.21093719106242	5.76401102974452	18.2801155106081	1.90687251754135e-05	0.000243747377099727	1111.01991570065	1664.72758788562	2960.47662502242	3582.39233037053
GLS2	1.133627271294	1.63120242524826	18.2290313107677	1.95870401678108e-05	0.000249559877852375	164.057146430563	197.492527506928	72.5460871522782	95.9922806756744
BTBD9	-1.00716627380916	4.123165471424	18.2208308088935	1.96715533384297e-05	0.000250230447936248	465.174693676532	587.307621067723	963.968555311094	1199.40870287544
TEX14	1.44514493339122	1.66611911202109	18.1774263830993	2.01250120590434e-05	0.000255584396675408	142.252082664475	128.215044035911	42.7326266787392	59.3766684591801
GRIK4	2.10289661612661	-0.712290149400953	18.1329103930392	2.0600994872232e-05	0.000260995816391788	56.0701639699391	56.8695759836704	12.9191662052002	13.8545559738087
IGSF3	-1.39005894246009	7.79898181160635	18.1036425342945	2.09200848535357e-05	0.000264824654795121	4686.01203696917	8086.85370487793	13234.195104204	20777.8755161491
TMC4	-1.18189547918075	5.25164027389897	18.0986615949058	2.09748813903004e-05	0.000264912839625174	1102.71322474214	879.927439310973	2089.92357919508	2558.14479944967
NECAB1	2.41176439514976	-0.379028338100842	18.0984074591222	2.09776810635211e-05	0.000264912839625174	71.6452095171444	36.1897301714266	12.9191662052002	7.91688912789067
CGNL1	-1.91344239952894	1.29469534971562	18.0848081182361	2.11280463427238e-05	0.000266597221416187	28.0350819849696	55.8355836930582	108.322239720525	213.756006453048
S100P	-1.63196854637671	5.93557600679567	18.0794940605313	2.11870966563444e-05	0.000266913207234862	1335.3005715804	772.392241087305	4000.96639554893	2781.79691731259
MPP6	1.09049750880734	3.2344117676606	18.0712654917967	2.12788606163745e-05	0.000267854270324965	366.532738544232	445.650677253853	198.756403156927	190.994950210363
PNRC1	-1.19398764968616	4.55115536244944	18.0528017264508	2.14862220457669e-05	0.000270031407087593	613.656794559889	564.559790674255	1294.89796656738	1480.45826691556
SELM	-1.35119131784258	2.19160057299579	18.0159272276305	2.19064453879255e-05	0.000274433737633094	122.523691638015	93.059306155097	319.997809082652	247.402785246584
SASH1	-2.12539578366821	3.05921034167848	18.0119222311035	2.19525807640256e-05	0.00027479239254618	93.4502732832319	232.648265387742	489.934533781824	948.047473064908
GABARAPL1	-1.3709570263662	2.94266104020297	17.9836298216807	2.22812864588399e-05	0.000278020153850883	202.475592113669	118.909113420402	448.195689118869	414.647068073274
DCTPP1	1.02040590733208	7.50600878951623	17.9788128391758	2.23377415428715e-05	0.000278503200157628	10811.1582825001	8850.97400764034	5338.59698879505	4657.11002948169
GCK	2.90740626869268	-0.634017168472519	17.974526630023	2.23880967821624e-05	0.000278909488245717	58.1468367095665	37.2237224620388	9.93782015784633	2.968833422959
CHPT1	1.11107560730459	6.26817736471731	17.967970780822	2.24653369197846e-05	0.000279649796692989	3926.98815063537	4893.88551146749	2204.20851101032	1965.36772599886
WDR12	1.25281353880038	6.21531478098296	17.9649720174616	2.25007571368342e-05	0.00027986876765205	3614.44890332145	4107.01737831161	1882.22313789609	1430.97770986624
DMRT2	1.45606183569538	0.613463479814742	17.9560780500329	2.26061395235545e-05	0.000280956905860043	110.063655200251	85.8213601208117	41.7388446629546	31.6675565115627
TMTC3	-1.15305286878299	6.83742497609148	17.954100362309	2.26296399605239e-05	0.000281026470300905	1996.72083915172	3321.18323744635	6803.4316800616	5183.58315648642
ZNF711	1.50046538479026	2.98463091513482	17.9432382618625	2.27591502668658e-05	0.000282188295212474	233.62568320808	580.069675033438	136.148136162495	153.389726852882
NBPF13P	-2.96746665273908	0.91514059011059	17.9138050546639	2.31138417774296e-05	0.000286359885067335	11.4217000679506	29.9857764277535	98.3844195626786	231.569006990802
ENC1	-1.21489690157754	5.04550825763955	17.9103820207167	2.31554506995761e-05	0.000286649140087733	675.95697674871	1203.56702627259	2042.22204243742	2382.98362749509
POU2F3	-1.36958244280604	1.25161184021112	17.9081821281112	2.31822313605748e-05	0.000286754519832105	57.1085003397528	41.3596916244876	129.191662052002	133.597504033155
SLC9B2	1.13215222902298	2.55584879946809	17.8821692086189	2.35012724274552e-05	0.000290243488036006	304.23255635541	383.611139817122	167.949160667603	152.400115711895
LOC100049716	-1.19671968940549	1.73177845242003	17.8326480664478	2.41208802969954e-05	0.000296496051700812	88.2585914341634	71.345468052241	151.054866399264	226.620951285871
DTL	1.23212746924603	4.91342411657388	17.8243534496288	2.42262557806815e-05	0.000297558323152862	1310.38049870487	2185.85970235417	793.038048596137	716.478466074106
TIMM10	1.05434783714694	6.32217147948683	17.8227646193165	2.42464931339425e-05	0.000297574044349879	5049.42976640396	4159.75098513284	2382.09549183576	2190.99906614374
PRELID2	1.03740519741675	2.98007421041608	17.7967445786941	2.45803447101352e-05	0.000300730842490252	367.571074914045	407.392962501202	188.81858299908	197.922228197267
GFAP	-2.47553796688217	-1.68695951724428	17.7907960374344	2.46573141994479e-05	0.000301437586439823	4.15334547925475	3.10197687183657	21.8632043472619	20.781833960713
NFATC4	-1.33211183672366	3.54407011234494	17.7718192732916	2.49044810976914e-05	0.000304222287774678	326.037620121498	239.886211422028	632.045362039026	843.148692120357
AXIN2	-1.72270173487368	0.214149261806645	17.7576532091171	2.50906115559099e-05	0.000306257643540527	10.3833636981369	29.9857764277535	65.5896130417858	70.2623910100297
ARHGAP32	-1.38481174166793	5.32315814431113	17.7010625932415	2.58482170069634e-05	0.000314526715006437	732.02714071865	1394.85560003584	2274.76703413102	3355.77137908466
ZMIZ1	-1.03310672951977	5.95485793499785	17.6596391359243	2.64173061175112e-05	0.000320705687646229	1585.5396367055	1950.10946009459	3421.59148034649	3978.23678676506
GAB1	-1.01449860115349	3.87830742846274	17.6550271518752	2.64814409906755e-05	0.00032123584175474	288.657510808205	398.087031885693	657.883694449427	758.042133995532
RNF152	-1.42959317627618	0.810474397856115	17.6467650964134	2.65967257096782e-05	0.00032238517642071	45.6868002718022	46.5296530775485	98.3844195626786	157.348171416827
HAUS1	1.20580639317134	4.99858944889857	17.6113256629891	2.70969793463898e-05	0.000327689741756764	1792.16857429842	1494.11885993461	802.975868753983	665.018686742817
IL17D	1.58165434380472	1.27187089588125	17.6092272399888	2.71268949035214e-05	0.000327798975597055	171.325501019258	137.520974651421	61.6144849786472	44.532501344385
BATF2	-1.05360528222404	3.98681634273064	17.6033732778141	2.72105257659242e-05	0.000328556633036702	425.717911623612	466.330523066097	799.000740690845	1101.43719991779
IBSP	-2.2745990527827	-0.352232926020557	17.5946312094549	2.73358992942918e-05	0.000329563449479645	8.3066909585095	6.20395374367313	25.8383324104005	47.501334767344
TRPV3	1.34577368350156	0.288245030852721	17.5550894177155	2.7910274903094e-05	0.000335714624638978	67.4918640378897	80.6513986677507	27.8258964419697	31.6675565115627
PACSIN1	-1.04025673084773	4.26521908211359	17.4914668238027	2.88600107813698e-05	0.00034660718380655	588.736721684361	700.012780744452	1178.62547072057	1535.87649081079
CYP4B1	-1.16890393220283	1.68798886781361	17.4774054645576	2.90742581473773e-05	0.00034866556868727	83.066909585095	81.6853909583629	179.874544857019	200.891061620226
FAM72B	1.17343022930685	2.16244318040961	17.4773029955266	2.9075825279457e-05	0.00034866556868727	200.398919374042	314.333656346105	111.303585767879	120.732559200333
LRRN1	-1.99077765008293	2.40162513870053	17.4502207608939	2.949300355431e-05	0.000352859509750003	55.0318276001254	126.147059454687	315.028899003729	413.657456932288
PIM1	1.24810813308686	3.44434710749296	17.4199075528258	2.99670913644338e-05	0.000357441818501152	777.713940990452	678.298942641596	343.848577461483	286.987230886037
RND3	-1.48588627715746	4.92554016900204	17.4154106043171	3.00380714597026e-05	0.000358016406760024	549.279939631441	628.667312692211	2095.88627128979	1274.6191495904
CEMIP	-2.03356756146671	0.362497769438504	17.4027108878854	3.02394381961008e-05	0.000359869947963757	18.6900546566464	26.8837995559169	89.4403814206169	101.929947521592
ITGAE	1.49211283119337	4.22776936077877	17.3929578179919	3.03950034357468e-05	0.000361173632801603	1288.57543493879	916.117169482399	447.201907103085	363.187288741985
LMO1	1.56032564884034	0.659622528577664	17.3417806183381	3.12245802164257e-05	0.000370520574194601	79.9519004756539	74.4474449240776	32.7948065208929	20.781833960713
NCAPG	1.00637683557347	6.13656448762911	17.3415228512362	3.12288156755723e-05	0.000370520574194601	2772.35810740255	4035.67191025937	1748.06256576517	1701.14155135551
NAV2	1.60200429635244	0.426256099176692	17.3332951584697	3.13643114802949e-05	0.00037133820857053	69.5685367775171	80.6513986677507	16.8942942683388	33.6467787935354
LOC101054525	2.42549266358642	-1.09141888849191	17.3184384767483	3.16104736701014e-05	0.000373355609630987	36.3417729434791	32.0537610089779	3.97512806313853	8.90650026887701
SLC12A2	-1.93692957922571	7.34535329029575	17.2974486841867	3.19615693820186e-05	0.000377218612473343	1614.61305506028	3608.63309423654	7695.8479302362	12513.6328777722
ING4	-1.09621145427627	4.01371712796465	17.2945640953292	3.20101251742313e-05	0.000377224425570502	443.369629910445	387.747108979571	896.391378237739	934.1929170911
KLHDC7A	-2.41746503417512	-0.485054884129741	17.2849389800244	3.21726801468232e-05	0.000378571634381322	5.19168184906844	11.3739151967341	48.695318773447	42.5532790624124
OR2B6	-1.79648243837025	-0.133765291892942	17.2813077733465	3.22342215550813e-05	0.000379011667228548	21.8050637660874	13.4418997779585	63.6020490102165	63.3351130231254
RASGRF1	-2.12000695912243	2.84712615308015	17.2022958838855	3.36030004345641e-05	0.000393631565538323	79.9519004756539	197.492527506928	432.295176866315	786.740857084136
MICAL1	-1.7239581965488	3.7935439542048	17.1758037892772	3.40748996527709e-05	0.000398267833097204	327.075956491312	225.410319353457	919.248364600785	971.79814044858
WDR76	1.06720031308959	4.83854177238779	17.1584750038396	3.43871721950563e-05	0.000401618632400147	1336.33890795022	1783.63670130603	822.851509069676	694.707020972407
DPF1	1.40304488621456	1.17400922757039	17.1549092431509	3.44517847903811e-05	0.000402074101007146	153.673782732426	127.181051745299	66.5833950575704	42.5532790624124
TBC1D2	-1.0810649159095	3.95542515672665	17.1445941167236	3.463938571959e-05	0.000403963178038934	473.481384635041	419.800869988549	943.099132979616	1003.46569696014
RHOBTB3	1.5668486205338	5.91943406040871	17.1307443728823	3.4892886507462e-05	0.000406315756311299	3969.55994179773	3078.19504915249	1549.30616260824	902.525360579537
CRACR2B	-1.38220232022292	5.210000069634	17.0448624104135	3.6507011494477e-05	0.000424796559991701	936.579405571946	652.449135376291	1648.68436418671	2650.1786355614
MIA3	-1.16751817356541	5.91626594291915	17.028383376263	3.68252082839365e-05	0.000427864762718691	1286.49876219916	1976.99325965051	3112.52527343747	4352.3097980579
FRAS1	1.85619379195357	0.425811047897344	16.9704811849025	3.7965524101729e-05	0.000439487339103864	55.0318276001254	86.8553524114239	20.8694223314773	18.8026116787404
PKMYT1	1.03718664081394	6.52703374342764	16.9548035036221	3.82803391001067e-05	0.000442479000629142	5866.60048944733	5027.27051695646	2749.79483767608	2721.43063771242
NHSL1	1.07362037146401	2.44643358022414	16.9173763246565	3.90425454080393e-05	0.000449742146010724	280.350819849696	404.290985629366	166.955378651818	164.275449403731
CDYL2	-1.28081320155883	4.56138457516466	16.9169188596171	3.90519554700017e-05	0.000449742146010724	527.474875865353	775.494217959142	1211.42027724147	2018.80672761212
AGXT2	-2.22372568794968	-1.22021960146316	16.9149582696565	3.90923106624636e-05	0.00044987683318819	5.19168184906844	6.20395374367313	27.8258964419697	27.7091119476174
GPRC5A	-1.30308584086769	3.73871337863747	16.8695261628302	4.00392802753346e-05	0.000459763410740254	386.261129570692	260.566057234272	978.875285547863	671.945964729721
BAG2	1.41086446871552	2.50734880539207	16.8639120845188	4.0157887697002e-05	0.000460514126837907	233.62568320808	324.673579252227	89.4403814206169	124.691003764278
CREB3L1	-2.3316431415439	-0.817926184341485	16.8636547361873	4.0163333098114e-05	0.000460514126837907	4.15334547925475	9.3059306155097	21.8632043472619	48.4909459083304
NT5DC3	1.22993007532954	2.28098976121649	16.8172045472348	4.11584615818723e-05	0.000470892399016509	215.973964921247	217.13838102856	94.4092914995401	95.0026695346881
SYCP2	-1.21970348191518	4.60123029151536	16.8143335575953	4.12207755649368e-05	0.000471261845624772	401.836175117897	497.350291784463	1044.46489858965	1096.48914421286
NKILA	-1.26290080749907	2.91307558614174	16.8024459564793	4.14798034361959e-05	0.000473189298356081	182.747201087209	149.928882138767	424.344920740038	398.813289817493
CHEK1	1.11617067720938	5.48143862795217	16.7925667432739	4.16963136341226e-05	0.000475313750991157	1850.31541100799	2934.47012075739	1126.94880589977	1115.2917558916
PRDX4	1.28004283643308	7.31750452369669	16.7813351273046	4.19438431349995e-05	0.000477441991073304	11193.2660665916	7951.40071480773	4870.52565936048	3276.60248780575
IMPA2	1.01421090815504	4.21003165469237	16.7586522591017	4.24482562318517e-05	0.000482483908813451	1138.0166613158	1030.89031374035	616.144849786472	487.878292506263
CLDN9	-1.6581160141024	1.33803997908569	16.6550379478163	4.48310813599836e-05	0.000506633177903284	62.3001821888212	34.1217455902022	150.06108438348	166.254671685704
CAMKK1	1.53614589948213	2.41736564404601	16.6236266625092	4.55796778265171e-05	0.000512510173956189	348.881020257399	344.319432773859	142.110828257202	102.919558662579
IL17RC	-1.06699545453619	5.89249238717259	16.5920225601665	4.63455547246791e-05	0.000520004412089555	1794.24524703805	1238.7227641534	3252.6485376631	3330.04148941901
BHLHE40-AS1	-1.30281514214271	2.15855096422933	16.5385293180068	4.76714839193229e-05	0.000533356580956245	105.910309720996	86.8553524114239	269.314926277635	220.683284439953
RIBC2	1.3026420889306	1.43533233488316	16.5127104384973	4.83250345368723e-05	0.000540095458507992	153.673782732426	169.574735660399	80.4963432785552	53.4390016132621
NEURL2	-1.51615123843223	0.653401850514442	16.5120205426209	4.83426208322436e-05	0.000540095458507992	26.9967456151559	25.8498072653047	75.5274331996321	80.1585024198931
PLAC1	3.2877334276171	2.5122196501196	16.477511801056	4.92305518795741e-05	0.00054845420358671	861.81918694536	248.158149746925	85.4652533574784	33.6467787935354
GPAT3	1.13707250374577	2.4835794633655	16.4677871486996	4.94837220430046e-05	0.000550883677240456	278.274147110068	290.551833662025	153.042430430833	111.826058931456
CPEB3	-1.2147558925583	2.28795478677757	16.4461214093507	5.00524820325208e-05	0.000556781986289614	90.3352641737908	154.064851301216	272.296272324989	304.800231423791
FAM13A	-1.9364410982104	1.61516194348333	16.4449096807506	5.00844852290843e-05	0.000556781986289614	28.0350819849696	72.3794603428532	141.117046241418	248.39239638757
GCSH	1.51132592946458	0.618100695894688	16.4413310705307	5.0179120752617e-05	0.000557439248728825	76.8368913662129	57.9035682742826	21.8632043472619	26.719500806631
MDGA2	-1.34605702499568	1.67801837840625	16.4311380616252	5.04496591100935e-05	0.000560048302016364	46.7251366416159	85.8213601208117	153.042430430833	190.005339069376
ITGA5	-1.49851168444605	3.01894272476245	16.4251346145871	5.06096857569215e-05	0.000561427729559291	229.472337728825	185.084620019582	518.754212239578	691.738187549448
RELT	1.00258987222615	3.27894564277053	16.3791789270195	5.18517000448725e-05	0.000573760650989907	536.819903193676	550.083898605684	291.178130624897	265.215785784338
SLC12A7	-1.00829409128712	5.69756700470801	16.3398481112619	5.29389828891392e-05	0.000584787624497409	1629.14976423768	1710.22324867256	3201.96565485809	3693.228778161
DPYSL4	1.39652380113313	0.859064301521942	16.3264377571471	5.33149236608699e-05	0.000588526270537746	122.523691638015	164.404774207338	54.6580108681548	56.4078350362211
RILP	-1.16509552067513	2.94347546289338	16.3214683168433	5.34549157964282e-05	0.000589656931311689	213.89729218162	140.622951523258	381.612294061299	442.356180020891
TACC2	-1.09561393573171	5.1037474507411	16.3093886913784	5.37967494024397e-05	0.000592179225364723	968.76783303617	1073.28399765545	2128.68107781068	2344.38879299663
FASN	-1.28672198578766	10.1521324106522	16.2346244178734	5.59619143197318e-05	0.000614289628725056	30539.5493089602	37175.12482438	64559.0610914171	104681.066493534
BCL2	1.11596373873929	5.40484827568797	16.2287580532542	5.61354666466894e-05	0.000615334092146008	2459.81886008863	2359.57040717702	1311.79226083572	970.808529307594
HAGLROS	1.40879247288726	0.804850624244616	16.2095363161366	5.6707929784427e-05	0.00062074224116189	83.066909585095	86.8553524114239	33.7885885366775	31.6675565115627
LRRC10B	1.62848675124037	2.14740546402816	16.1865066309168	5.74015378484018e-05	0.000627459567971004	420.526229774543	264.70202639672	149.067302367695	80.1585024198931
HIST1H3B	-1.42947222377113	0.379123989381071	16.1647424984743	5.80648700552867e-05	0.000633827722710595	25.9584092453422	31.0197687183657	72.5460871522782	85.1065581248248
S1PR5	1.46145895118048	1.70861689677464	16.1495223908995	5.85333274545461e-05	0.000638053917398618	188.977219306091	199.560512088152	57.6393569155087	87.0857804067974
ABCA4	-2.27658803266468	-0.13769640095031	16.0984047002886	6.01346713687338e-05	0.000654600510731633	7.26835458869581	18.6118612310194	78.508779246986	49.4805570493167
PAXBP1-AS1	-1.72094147240055	-0.641478077603833	16.0938030805765	6.02809685525933e-05	0.000655426648393988	7.26835458869581	15.5098843591828	32.7948065208929	44.532501344385
GSTA4	-1.15165651804	1.56619425146002	16.0933914097681	6.02940740447805e-05	0.000655426648393988	77.8752277360265	69.2774834710167	182.855890904372	153.389726852882
SNHG15	1.28320356669579	4.55410600039191	16.0568156875827	6.14699691372035e-05	0.000666823846265849	1475.47598150525	1293.52435555585	661.858822512565	508.660126466976
DALRD3	-1.01155566025921	4.87703839649724	16.040218821556	6.20111331022065e-05	0.00067222980407827	942.809423790828	706.216734488125	1612.90821161846	1825.83255511979
CLMP	1.37411480286445	0.752131334922848	16.021523519584	6.2626460624189e-05	0.000678310256569348	102.795300611555	79.6174063771385	36.7699345840314	35.626001075508
ENHO	-1.19429033733775	1.57539117336342	16.0109535098481	6.29770701891274e-05	0.000680820296665794	96.5652823926729	75.4814372146898	181.862108888588	224.641729003898
LNX1	-1.3470293147354	2.64676910544144	16.0023684261383	6.32632917460252e-05	0.000683443833817864	137.060400815407	192.322566053867	326.954283193144	529.441960427689
BLNK	-1.86811642964996	1.869096183275	15.9997956929046	6.33493196533905e-05	0.00068390252448368	32.1884274642243	75.4814372146898	163.974032604464	234.537840413761
SORL1	-1.1764622889347	4.66129145232795	15.9891701528462	6.37058682405912e-05	0.000687279047266364	508.784821208707	872.689493276687	1335.64302921455	1836.71827767064
CTSO	-1.73771859782776	4.37452776229351	15.9707749434592	6.43279129176128e-05	0.000693037233402724	205.59060122311	461.160561613036	925.211056695493	1322.12048435774
LTBP2	-1.13298807501427	2.22609364498098	15.9158832544836	6.62206606325316e-05	0.00071147550304507	116.293673419133	127.181051745299	279.252746435482	268.184619207297
BBS1	-1.21973594615736	3.1321784200901	15.8416514759509	6.8869705902796e-05	0.000737413215249788	237.779028687334	189.220589182031	469.065111450347	558.140683516293
TBX6	-1.59671108943987	2.19099668342553	15.8398989103738	6.89335198363596e-05	0.000737593361193822	98.6419551323003	85.8213601208117	232.544991693604	343.395065922258
CCDC150	1.43903524788284	2.3395310041865	15.8062559122346	7.01701148948205e-05	0.000749225890061645	225.31899224957	275.041949302842	97.390637546894	91.0442249707428
TGM1	-1.37840243825196	4.20043157033525	15.8051379724482	7.02115872001453e-05	0.000749225890061645	380.03111135181	694.842819291391	1193.53220095734	1641.76488289633
RUNDC3B	-1.35322055098045	1.14709957515063	15.7978064001861	7.04841788815029e-05	0.000751623747216679	37.3801093132927	49.6316299493851	140.123264225633	87.0857804067974
CYP4V2	-1.02327604954998	3.03192795344232	15.7605619074781	7.18854775186178e-05	0.000764257492430234	223.242319509943	172.676712532236	444.220561055731	385.94834498467
ARRB1	-1.0124147207028	4.79064306827185	15.7598545687501	7.19123600891543e-05	0.000764257492430234	825.477414001881	660.721073701189	1527.44295826098	1567.54404732235
NR3C1	-1.17054297956429	7.12398390625801	15.7580257203579	7.19819127760939e-05	0.000764479083116608	2344.56352303931	4487.5265412569	6884.92180535594	8689.775429001
COL28A1	-2.42387321460623	-0.350561828996693	15.755895178136	7.20630244799899e-05	0.000764823052915755	7.26835458869581	7.23794603428532	25.8383324104005	55.4182238952347
ATP1A1-AS1	-1.0547624399524	3.94929153126093	15.7384396451888	7.27310446421588e-05	0.000770870498141774	362.379393064977	422.902846860385	684.715808875612	987.631918704362
BFSP1	1.38415669747447	1.174338191135	15.7101572204811	7.38266576221612e-05	0.000780900973514195	127.715373487084	140.622951523258	55.6517928839394	49.4805570493167
ADAMTSL3	-1.58715172391472	1.93401504996647	15.701309338144	7.41728073944942e-05	0.00078403404556995	56.0701639699391	109.603182804892	215.650697425265	289.956064308996
HTR7P1	-1.6493919466413	2.18984742984654	15.689969114668	7.46188517881441e-05	0.000788218113404103	101.756964241741	74.4474449240776	308.072424893236	263.236563502365
FAM65A	-1.15880236139152	5.11783384591614	15.6826794521408	7.49069994698175e-05	0.000790729771807482	821.324068522627	803.412009805671	1589.05744323963	2143.4977313764
KAT2A	1.1708124821613	5.43639473469821	15.6511566508527	7.6165983378322e-05	0.000802400967174175	2775.47311651199	2371.97831466436	1282.97258237796	1071.7488656882
ALPK3	-1.59888666888918	1.22407053040728	15.6482650609133	7.62825306525929e-05	0.000803089794536385	42.5717911623612	69.2774834710167	133.166790115141	212.766395312062
LIMA1	-1.61403592083652	5.0679189390617	15.6279463299558	7.71065647784503e-05	0.000810677660634517	484.903084702992	890.267362217095	1840.48429323314	2428.50573998046
MAML2	-1.64025657686179	0.612255838129865	15.6245611590068	7.72447193966416e-05	0.000811586586592425	15.5750455472053	47.5636453681607	105.340893673171	94.0130583937018
PAK1	1.3397638263876	1.08173457238278	15.6214841875805	7.73705119051011e-05	0.000812364498578175	75.7985549963992	111.671167386116	34.7823705524621	40.5740567804397
PLXNA2	1.61603039589077	2.74569311016463	15.5720554258655	7.94197364089881e-05	0.000832210682517949	493.209775661502	428.072808313446	158.011340509757	151.410504570909
CCR3	-1.45506393798069	0.245535296765061	15.5691703389479	7.95410195760673e-05	0.000832851174888757	20.7667273962737	37.2237224620388	69.5647411049243	93.0234472527154
HCAR2	-1.70779801079626	-0.0459166378413025	15.5638778829466	7.97639882650912e-05	0.000834147450897493	13.4983728075779	21.713838102856	58.6331389312933	59.3766684591801
VAMP2	-1.03149853604666	3.97550352789622	15.5553570635969	8.01242883263565e-05	0.000836800368502208	483.864748333178	418.766877697936	902.354070332446	999.507252396198
ADA	2.28906982538217	1.50126813449469	15.5454155814018	8.05467308593022e-05	0.000840652948336746	215.973964921247	156.132835882441	49.6891007892316	28.6987230886037
TNRC6C-AS1	-1.21191931437564	3.55641424612023	15.5120611101686	8.1980499562963e-05	0.000854480678379702	334.344311080007	244.022180584477	653.908566386288	732.312244329887
CTF1	-1.42186714325104	2.43406963537705	15.5042139562933	8.23215302445441e-05	0.000856914521093226	115.255337049319	90.9913215738726	250.433067977727	320.634009679572
PRIMA1	1.34123067192149	1.99013773405881	15.491256826344	8.28877632039582e-05	0.000862219495700816	234.664019577893	283.31388762774	85.4652533574784	123.701392623292
SACS	1.58539008228995	1.56631946185566	15.4826512184243	8.32659964173127e-05	0.000865580361432157	84.1052459549087	160.268805044889	42.7326266787392	39.5844456394534
CENPH	1.21759327835346	5.38768263573153	15.4346980207984	8.54056568061119e-05	0.000885299076937936	1974.91577538563	2239.627301466	970.925029421586	883.722748900797
PIP	-2.29770566863096	-0.188642191660629	15.4113165792489	8.64689086876295e-05	0.000895318245164723	16.613381917019	8.27193832489751	55.6517928839394	72.2416132920024
CCDC138	1.04881860895955	3.65878567769013	15.3872602803009	8.75767525276425e-05	0.000902621329235984	463.098020936905	665.89103515425	294.159476672251	261.257341220392
KIAA1683	-1.51311688441519	2.05418957931904	15.38196364378	8.78225860294253e-05	0.000904012907538459	78.9135641058402	71.345468052241	236.520119756743	204.849506184171
HOXA11	1.88670764964939	-0.571946679916699	15.3818696858054	8.78269531755208e-05	0.000904012907538459	35.3034365736654	51.6996145306094	10.931602173631	12.8649448328223
WDFY3-AS2	-1.26997406551142	0.8612042105262	15.3736380379014	8.82104077527492e-05	0.000907364856156556	42.5717911623612	41.3596916244876	97.390637546894	110.836447790469
AMIGO1	-1.02943502736489	2.3931596484057	15.3312066781052	9.021387253873e-05	0.000926152490019911	155.750455472053	173.710704822848	342.854795445698	346.363899345217
C1orf116	-2.60497854390741	-0.881435206387852	15.3288920251179	9.03244702876453e-05	0.000926681836670045	2.07667273962737	8.27193832489751	25.8383324104005	39.5844456394534
AARD	1.44556041157193	0.298105820243043	15.2948558971588	9.19666128159367e-05	0.000941682923269249	47.7634730114296	61.0055451461191	19.8756403156927	20.781833960713
SFXN4	1.04426210990083	6.07768137542208	15.2896582693235	9.22200137178944e-05	0.000943662030853839	3855.34294111822	3428.71843567002	1982.59512149034	1651.66099430619
FBLN5	-1.77374392431688	-0.862700976204154	15.2783222147682	9.27751223366513e-05	0.000948723840598316	9.34502732832319	8.27193832489751	29.813460473539	32.657167652549
MYO18A	-1.2298001695508	4.44415938888796	15.2629504631903	9.3533227631283e-05	0.000955231668268217	570.046667027714	736.202510915878	1305.82956874101	1826.82216626077
CHN1	1.33917727738975	3.79378477011214	15.2166951489068	9.58522628414817e-05	0.00097461808929952	596.005076273057	1061.91008245872	308.072424893236	356.26001075508
ERMP1	-1.270462520538	7.7354694134459	15.1904117345578	9.71956871094488e-05	0.00098558184790505	3965.40659631847	6573.08899142168	11198.929535877	14633.3799417649
APOD	-1.90265360986136	1.80210506927821	15.1678713269425	9.8362878710858e-05	0.00099484671850795	80.9902368454676	44.4616684963241	296.147040703821	190.994950210363
CPLX2	-2.25771933046269	-1.42175832562089	15.0754032225223	0.000103300583294008	0.00103610815077703	2.07667273962737	9.3059306155097	20.8694223314773	35.626001075508
SLC5A8	1.18701781211591	2.37293706696121	15.0592504770646	0.000104188375256985	0.00104434541916277	287.619174438391	312.265671764881	143.104610272987	126.670226046251
SULF1	2.90834384785078	0.204605400725079	15.02767496418	0.000105946077544806	0.00106060942552348	31.1500910944106	134.418997779585	7.95025612627706	13.8545559738087
RNASEH1-AS1	1.05084531745113	3.68761745626526	15.021961754125	0.000106267286732644	0.00106314697249351	659.343594831691	626.599328110986	382.606076077084	254.330063233488
HSPE1-MOB4	1.69950219455884	0.0404563347327213	15.0156674125331	0.000106622303285335	0.00106534073499039	61.2618458190076	48.5976376587729	13.9129482209849	20.781833960713
GFRA3	1.38242014134053	0.0412664378324729	15.0080557735521	0.000107053213655293	0.00106760755701851	51.9168184906844	62.0395374367313	15.9005122525541	28.6987230886037
HERC3	-1.48611582427651	3.99583864143145	14.9637069718607	0.000109598978125071	0.00109160860382566	229.472337728825	495.282307203238	913.285672506077	1139.04242327527
CACNA1D	-1.17206489366257	3.168119589953	14.9262929421831	0.000111793997467365	0.00111065213812989	218.050637660874	296.755787405698	521.735558286932	663.039464460844
SPSB4	1.55876552290752	-0.534991814672528	14.8947578763255	0.000113678440633022	0.00112723340658026	40.4951184227338	45.4956607869363	10.931602173631	18.8026116787404
SPC25	1.0191334939832	5.42402697622561	14.852507741437	0.000116253401191979	0.00114986114587933	1773.47851964178	2440.22180584477	1095.14778139467	1023.25791977987
RIBC1	-1.29396667815411	0.340752664456433	14.8123606859426	0.000118754574335656	0.00117378014706191	32.1884274642243	25.8498072653047	69.5647411049243	77.1896689969341
TNFRSF10C	-1.31200593638775	0.845157065204743	14.798212881475	0.00011964883590255	0.00118047000450178	23.8817365057148	43.4276762057119	88.4465994048323	82.1377247018657
CCNB1IP1	1.11985662141253	6.71686207611538	14.7779988009245	0.000120938312677064	0.00119244264704263	5615.32308795242	5092.41203126503	2936.62585664359	2127.66395312062
ZNF730	1.36737123330805	0.847378301787864	14.7477415644363	0.000122894642863175	0.00121021154894809	76.8368913662129	99.2632598987701	45.7139727260931	23.750667383672
CYSRT1	-1.46555673509619	2.68521496196867	14.6915285940942	0.000126614158325576	0.00124226630145969	168.210491909817	98.2292676081579	465.089983387208	297.872953436887
NQO1	-1.041978482607	11.202129266368	14.6793678057256	0.00012743361199492	0.00124903435062546	71371.0887155136	59869.1876187363	165461.724282094	112744.418070291
ADCY3	1.35329281842808	5.10608331325088	14.6787764607666	0.000127473595572529	0.00124903435062546	2234.49986783906	1999.74109004397	1056.39028277906	646.216075064076
SLC39A13	-1.28655086918628	4.81678224994977	14.6772559959662	0.000127576459248385	0.00124926243345097	863.895859684988	513.894168434258	1663.59109442348	1830.78061082472
LOC105378047	1.65808789590848	-0.851943015747966	14.6532029724557	0.000129214875323237	0.00126137182708262	41.5334547925475	35.1557378808144	13.9129482209849	10.8857225508497
NKAIN1	1.68733446427521	1.14461133291372	14.6093286195637	0.000132258218036643	0.00128628082312341	145.367091773916	93.059306155097	48.695318773447	27.7091119476174
SLC34A3	-2.4683325635033	-0.390241688475801	14.6024755766872	0.000132740052904624	0.00129016756064636	10.3833636981369	4.13596916244876	49.6891007892316	34.6363899345217
WNT2B	-2.19523518522029	-0.537010559672064	14.5940909183073	0.000133331979675031	0.00129511886445481	6.23001821888212	6.20395374367313	21.8632043472619	37.6052233574807
GOLGB1	-1.11063664700126	8.00547366825111	14.585858307174	0.000133915758072476	0.00129998494400969	4271.71582541351	8158.19917293017	12209.60584593	14969.8477297003
SEC16A	-1.14072702477493	7.47541586819354	14.580794280527	0.000134276128227472	0.00130267761729705	4332.97767123252	6292.87708066578	9436.95402189087	14459.2083809513
ARHGAP18	-1.36181091592804	5.1775929146007	14.56955580491	0.000135079380928971	0.0013088524953346	577.31502161641	1132.22155822035	2129.67485982647	2315.69006990802
OCEL1	-1.18275365295152	3.23497400273322	14.4701321434752	0.000142399637441267	0.00137126795000458	300.079210876156	176.812681694684	554.530364807825	570.016017208129
CDK5R1	1.10335862008215	2.02658118207413	14.4678901371373	0.000142569235803496	0.00137126795000458	201.437255743855	238.852219131416	119.253841894156	90.0546138297564
CFAP53	-1.08319720737688	1.40479483040996	14.444688623551	0.00014433632072351	0.00138633533507701	55.0318276001254	68.2434911804045	118.260059878371	149.431282288936
SEMA4A	-1.09295067486006	4.30056882549466	14.4312600358811	0.000145369134261343	0.00139425611588926	510.861493948334	604.88549000813	1009.68252803719	1428.99848758427
ANKRD34B	-1.37232427914896	-0.118387297829824	14.3971344167977	0.000148027399374754	0.00141682078535702	14.5367091773916	25.8498072653047	57.6393569155087	49.4805570493167
ACSL3	-1.08656295731275	8.04082174159896	14.39232150646	0.000148406226236037	0.00141871652449883	5045.27642092471	8799.27439310973	14351.2060899459	15462.6740779115
REL	-1.63540882922273	4.61581719649861	14.3270633379012	0.000153640145473718	0.0014616299172733	187.938882936277	665.89103515425	1189.55707289421	1466.60371094175
ANKRD18B	1.45757560995809	1.29867293690054	14.3190284899945	0.000154297289355707	0.00146699245973139	143.290419034289	122.011090292238	59.626920947078	39.5844456394534
CPEB4	-1.55416737990346	3.97155358150181	14.2996499695197	0.000155893864338098	0.00148037869843625	249.200728755285	559.389829221194	922.229710648139	1478.47904463358
LOC81691	1.01927819005163	4.44666276814994	14.2727027871077	0.000158141704534551	0.00149900382613457	1051.83474262127	1483.77893702849	545.586326665763	730.333022047915
MAPK4	-1.65332785849988	0.879832821058561	14.2281663890114	0.000161928561603859	0.00152866158306288	36.3417729434791	46.5296530775485	144.098392288772	122.711781482305
PARVB	1.02408830767849	3.25330430364945	14.2204453108477	0.000162594300629025	0.00153103943429742	587.698385314547	498.384284075075	319.004027066867	230.579395849816
RUNDC3A	-1.43874295620215	0.340949422710751	14.2091322883629	0.000163574731575443	0.0015365844174385	21.8050637660874	41.3596916244876	93.4155094837555	81.1481135608794
C1GALT1	1.02550666780802	3.27723703833632	14.1870506423093	0.000165505600025086	0.00155379270549867	373.801093132927	592.477582520784	259.377106119789	222.662506721925
HGD	-1.39945455440766	1.53700540128322	14.1764009284553	0.000166445023546174	0.00156167814381608	57.1085003397528	89.9573292832604	180.868326872803	214.745617594035
CNKSR3	1.05378617377188	1.94754624386871	14.1415594362098	0.000169556121566831	0.00158707360777253	150.558773622985	206.798458122438	84.4714713416938	91.0442249707428
HOMER2	1.06915316621687	4.96853794770196	14.1190212038354	0.000171599757247377	0.00160238036258898	2240.72988605794	1849.81220790521	1133.90528001027	874.81624863192
LRRC56	-1.15645584432165	2.62142794926452	14.0854821841246	0.000174686902333584	0.00162926934398709	176.517182868327	135.452990070197	319.997809082652	398.813289817493
RFTN2	-1.04524035412475	2.63243278702894	14.0742197088582	0.000175736069679921	0.00163606492551791	104.871973351182	172.676712532236	274.283836356559	308.758675987736
COPZ2	-2.09768276925157	-0.53189047395979	14.0525470625948	0.000177772899097907	0.00165118414031944	15.5750455472053	5.16996145306094	35.7761525682468	57.3974461772074
DBP	-1.03201185060834	3.17729183339397	14.0284969714738	0.000180061012665132	0.00167045964291051	287.619174438391	215.070396447335	488.940751766039	573.974461772074
LOC102724084	-1.73956529443353	-0.462710839552634	14.0110158612106	0.000181742753308369	0.0016850655633086	7.26835458869581	13.4418997779585	25.8383324104005	45.5221124853714
ANK3	-1.3088321748721	5.89751000686017	14.0077303953041	0.000182060587791452	0.00168701596609352	804.710686605608	1700.91731805705	2696.13060882371	3579.42349694757
MIR924HG	1.09000753283574	2.82003366159452	13.9906530578611	0.000183721682574073	0.00170140368812107	334.344311080007	378.441178364061	201.73774920428	140.524782020059
DANCR	1.14417210106747	3.1716906979385	13.9842663867687	0.000184346822330829	0.0017061863621032	457.906339087836	416.698893116712	226.582299598896	180.109227659513
SNHG17	1.21606293911243	3.80488193068828	13.9479502191498	0.00018794247226273	0.00173639375344795	842.0907959189	660.721073701189	356.767743666683	310.737898269709
LOC153684	-1.4937338589764	1.94853361890441	13.9450062650129	0.000188237029435786	0.00173809214767855	58.1468367095665	87.8893447020361	156.023776478187	264.226174643351
SHC3	1.44074465337822	0.686667734230445	13.9367805899413	0.000189062516216511	0.0017426390587496	107.986982460623	94.0932984457092	44.7201907103085	31.6675565115627
MIF	1.00834892229288	9.2291218025485	13.932961107413	0.000189447058798734	0.00174473236460314	41373.5509915962	26455.7267476035	19826.9449969192	15124.2270676941
RRP7BP	1.53983237045302	1.10127920114908	13.8827330650709	0.000194577904719194	0.0017861341347235	130.830382596525	113.739151967341	52.6704468365855	33.6467787935354
ADCY7	1.38832160428149	1.35275473291111	13.8680312836039	0.00019610602566817	0.00179805857763625	140.175409924848	143.724928395094	58.6331389312933	52.4493904722757
TSPAN12	-1.14139480831473	1.52634117875262	13.8669287937121	0.000196221105941435	0.0017980634559035	51.9168184906844	63.0735297273435	132.173008099356	127.659837187237
GALNT7	-1.152761921316	6.57221370257532	13.8528338905555	0.000197698371100088	0.00180843317666555	1528.43113636575	3021.32547316882	4541.58381213577	5696.20172751734
ADM2	-1.28867824931345	3.11089394612646	13.8399398947578	0.000199059582321378	0.00181876499633217	252.315737864726	246.090165165701	530.679596428994	722.416132920024
LOC440461	-1.20142237172532	1.25828979815685	13.8351133523037	0.000199571542705264	0.00182238191148606	70.6068731473307	51.6996145306094	140.123264225633	150.420893429923
MATK	1.31495823102936	5.36231058200947	13.7895960881687	0.000204465368585838	0.00185519820271208	2821.15991678379	1998.70709775336	1239.24617368344	762.000578559477
TFEB	-1.01146200157892	3.41207568556843	13.7869896466094	0.000204749234397531	0.00185670059638247	327.075956491312	263.668034106108	570.430877060379	659.081019896899
CHD6	-1.12015124318274	7.39382896440513	13.7505349767921	0.000208761355344625	0.00188871872901705	2985.21706321435	6270.12925027231	8358.70053476455	11986.1701396265
FANCB	1.20604651622798	2.91528637646924	13.7424841638512	0.000209658034960443	0.00189573857993898	248.162392385471	449.786646416302	155.029994462403	151.410504570909
CAPN5	-1.18322717828686	1.3448914475253	13.7316300303576	0.000210873087183513	0.00190453098361312	88.2585914341634	81.6853909583629	166.955378651818	230.579395849816
NUMA1	-1.06396292676543	8.63844370899817	13.7266438126844	0.000211433638799436	0.00190849558840411	10081.2078145211	13969.2358461707	20229.426713312	31110.4054391874
CASC15	1.858292667921	-0.759185212298908	13.7229148616882	0.000211853829236193	0.00191009164705372	39.4567820529201	31.0197687183657	8.94403814206169	10.8857225508497
PCED1B	-1.30311734204413	2.27522613608381	13.7190100256151	0.000212294740838345	0.00191187065228887	132.907055336152	89.9573292832604	246.457939914589	323.602843102531
OBSL1	-1.25090163013796	6.54162831039436	13.6816255593853	0.000216563061780254	0.00194695898096486	3012.21380882951	1900.4778301452	6532.12918975239	5596.25100227772
MYO7A	1.56860489462613	0.777452755521506	13.6524006249362	0.000219959917592889	0.00197410567550347	128.753709856897	78.5834140865263	30.8072424893236	41.563667921426
CAMK2B	1.15824943843665	3.59592329970526	13.6462500527541	0.000220681617839201	0.00197719141279791	772.522259141383	536.641998827726	319.004027066867	287.976842027023
LCOR	-1.06932461490864	3.98261438835149	13.6338783620381	0.000222140530888806	0.00198867111851022	330.190965600753	697.944796163227	1001.73227191091	1179.61648005571
C9orf72	-1.25513556227661	1.23145776371212	13.6283637363013	0.000222793962521663	0.00198930422622443	38.4184456831064	55.8355836930582	108.322239720525	121.722170341319
SYNGAP1	-1.06317298515058	4.65755816245153	13.6220349038037	0.000223546257228687	0.00199488663997652	644.8068856543	841.669724558322	1407.19533435104	1766.45588666061
PCLO	-1.13511818145986	3.3003504076753	13.5998363985392	0.000226205238492718	0.00201632233311766	147.443764513544	278.143926174679	402.481716392776	546.265349824457
EPHA10	1.20501422616576	2.58496816271445	13.5559835240632	0.000231552065170186	0.00205697383530074	346.804347517772	325.70757154284	165.961596636034	133.597504033155
C12orf75	1.05631723961162	5.72176773146982	13.5541621431898	0.000231776873945901	0.0020578063293715	3189.76932806765	2818.66298420883	1780.85737228606	1189.51259146557
CCL5	-1.13899772484398	5.68620718107374	13.5393708978853	0.000233610687426185	0.00207057422954761	902.314305368094	1304.89827075258	2035.26556832693	2922.32169933265
FAM161A	1.08728176743054	2.31117524323963	13.5024071213117	0.000238257629208596	0.00210819053308192	172.363837389072	312.265671764881	121.241405925725	109.846836649483
ZIC2	1.74074795551653	-0.755857561474869	13.4367651593514	0.000246740712577933	0.00217345059783154	36.3417729434791	32.0537610089779	12.9191662052002	7.91688912789067
SLC12A8	1.0372181841981	1.75891500417266	13.4269624048901	0.000248033414506041	0.00218361217470629	204.552264853296	195.424542925704	89.4403814206169	110.836447790469
ANKRD13B	1.46342910452851	2.16639251696385	13.4233608634823	0.000248510067117532	0.00218658213203133	332.26763834038	254.362103490598	131.179226083572	88.0753915477838
TGFA	1.1094311113252	2.96049191726998	13.4209495782272	0.000248829708930041	0.00218816803421561	323.96094738187	537.675991118338	189.812365014865	215.735228735021
SDCBP2-AS1	-1.05623716372759	2.06950640129835	13.4031481642387	0.000251202334823839	0.00220532609045291	102.795300611555	93.059306155097	188.81858299908	230.579395849816
TUBB2A	1.09755062416527	2.36927297656894	13.3675352906191	0.000256017586802084	0.00224258262278589	380.03111135181	276.075941593454	185.837236951726	130.628670610196
LINC00494	-1.73059801786677	1.40266293947975	13.3557676300905	0.000257629067505223	0.00225292672569888	55.0318276001254	49.6316299493851	221.613389519973	135.576726315128
ABHD17C	-1.05521951930496	6.21285395719283	13.3507533302965	0.000258318835696634	0.00225770087078511	1763.09515594364	2264.44311644069	3806.18512045514	4747.16464331145
SRMS	-2.07176298394787	0.538532827052862	13.3171957806403	0.000262983180583234	0.00229335943645279	23.8817365057148	14.4758920685706	88.4465994048323	79.1688912789067
ZBTB47	-1.05114406559372	2.0195097737246	13.2912104836897	0.000266653263522233	0.00232149543954991	97.6036187624866	111.671167386116	224.594735567327	219.693673298966
RPS2	1.09262726124624	8.71912102554767	13.2844018822648	0.000267623396189142	0.00232735980608363	27269.8280804169	21381.9265775695	13270.965038788	10266.2259765922
CASP9	-1.22104694540838	2.39738602735529	13.2311168678726	0.000275339698230776	0.00238916928862824	149.520437253171	103.399229061219	318.010245051082	291.935286590969
LINC01550	-2.35735596933445	-0.405466142403427	13.2072654207038	0.00027886595945776	0.00241576101854772	3.11500910944106	16.543876649795	25.8383324104005	77.1896689969341
CAPN8	2.33679648658362	0.131442433969763	13.192857457548	0.00028101809120681	0.00243306176374699	104.871973351182	44.4616684963241	10.931602173631	19.7922228197267
NREP	1.05915726500737	3.16809656299834	13.1845339691855	0.000282269001017706	0.00243851211280953	354.072702106467	466.330523066097	202.731531220065	198.911839338253
DOCK11	-1.75724557098851	1.90278019844684	13.1756249413685	0.000283614129897642	0.00244878492684449	35.3034365736654	85.8213601208117	179.874544857019	234.537840413761
PERM1	-1.82526082011552	-0.588929442034392	13.1667677655684	0.000284957835677494	0.00245229339179256	16.613381917019	6.20395374367313	47.7015367576624	36.6156122164944
CRYM-AS1	1.78746946712811	-0.846209995779394	13.1378412248746	0.000289391098016032	0.00248771745101734	24.9200728755285	36.1897301714266	11.9253841894156	5.93766684591801
SV2C	1.02965898505872	2.97054239757086	13.135083725516	0.000289817323810564	0.00249001780616006	446.484639019886	403.256993338754	254.408196040866	173.181949672609
PALD1	1.65198340806031	-0.457066062230464	13.1143465833872	0.000293042998885598	0.00251635446034312	49.840145751057	32.0537610089779	9.93782015784633	16.8233893967677
FBXL6	1.32086892627992	4.08015300964912	13.104892047199	0.000294525646908914	0.00252770315993944	1156.70671597245	757.916349018734	365.711781808745	429.491235188069
C9orf142	1.00292043000547	5.84089355953336	13.0923341300276	0.000296506663740075	0.00254192523251117	4284.17586185127	2750.41949302842	1939.8624948116	1700.15194021452
FAM228B	-1.00700881978128	1.80924725691277	13.0472349459654	0.000303732492330153	0.00259819560332775	74.7602186265855	92.0253138644848	170.930506714957	172.192338531622
LOC101929089	-1.19284255999686	0.41188987283427	13.0193681234267	0.000308285820390314	0.00262855107151915	25.9584092453422	23.7818226840803	60.6207029628626	56.4078350362211
CERK	-1.2381288703244	3.3208931581569	13.0074127717041	0.000310260315759013	0.00264395015009187	231.549010468452	203.696481250601	592.294081407641	464.127625122591
NAP1L5	-1.37845026828896	0.461537002598958	12.9814178928683	0.00031459763746873	0.00267655236604155	30.1117547245969	31.0197687183657	71.5523051364936	92.0338361117291
RASD1	-2.03687265070457	3.47325892769807	12.9444465954392	0.000320871939319517	0.00272067933226115	266.852447042118	133.385005488972	1154.77470234174	553.192627811361
SERPINA3	1.798859749331	6.68657279525975	12.9437140558032	0.000320997523306852	0.00272067933226115	11003.2505109156	6092.28257628702	3474.26192718308	1623.95188235857
CFAP54	-1.2446750467196	2.12607546431258	12.9259442533391	0.000324059145020479	0.00274372273508831	57.1085003397528	106.501205933055	203.72531323585	190.005339069376
KRT32	-1.95100193006614	0.51252834093087	12.9214852804811	0.000324832007659273	0.00274872669769683	37.3801093132927	11.3739151967341	121.241405925725	76.2000578559477
LOC101926889	-1.70324423765745	-0.140660400156868	12.9112615374453	0.000326611087345924	0.00276213867230914	7.26835458869581	23.7818226840803	47.7015367576624	55.4182238952347
C17orf89	1.29372389087091	4.52071198961214	12.9093496533365	0.000326944871832221	0.00276213867230914	1702.87164649445	1073.28399765545	681.734462828258	491.836737070208
ABHD11-AS1	-1.79695072236287	0.375820623958309	12.8951031981617	0.000329442931219128	0.00277875641662904	28.0350819849696	17.5778689404072	76.5212152154167	88.0753915477838
LNX1-AS2	-1.76337937132144	-0.339187367497354	12.8940931276206	0.000329620772040547	0.00277876329684235	4.15334547925475	13.4418997779585	30.8072424893236	30.6779453705764
NT5M	1.20015004208397	2.02583248484381	12.8709238890063	0.000333726813019696	0.0028029692071998	296.964201766715	187.152604600806	118.260059878371	99.9507252396198
HIST1H3D	-1.09044673314032	1.78424239506079	12.8708382725886	0.000333742081178342	0.0028029692071998	88.2585914341634	89.9573292832604	192.793711062219	196.932617056281
CD109	1.17900735559351	1.04925604696326	12.8346777329471	0.000340254057428222	0.00285155789612963	94.4886096530455	116.841128839177	52.6704468365855	42.5532790624124
CAV2	1.04810044848569	1.74494603659873	12.8279272760051	0.000341483833874285	0.00285881159483982	169.248828279631	178.880666275909	83.4776893259091	89.0650026887701
SRGAP3	-1.27502639645528	2.02021925050387	12.8231396718891	0.000342358740070759	0.00286308212194497	78.9135641058402	129.249036326524	202.731531220065	310.737898269709
HCP5	-1.29400189124489	4.63644079075496	12.810761495657	0.000344631270618315	0.00287595803024757	445.446302650072	664.857042863637	1025.58304028974	1751.61171954581
HAR1B	-1.63484589999426	-0.348664746485546	12.7625428492453	0.000353629825524743	0.00293699860913328	14.5367091773916	11.3739151967341	40.7450626471699	42.5532790624124
BARX2	1.05147699058597	3.19218297100209	12.7455401724586	0.000356859063595067	0.00296068537064047	581.468367095665	430.140792894671	285.21543853019	218.70406215798
LINC00482	-1.90290043870063	1.98387759537041	12.6924977816555	0.000367125540534954	0.00303533450365597	65.4151912982623	42.3936839150997	200.743967188496	217.714451016994
FAM72D	1.20112970744677	1.37196705483232	12.6920660749592	0.000367210309131853	0.00303533450365597	142.252082664475	193.356558344479	74.5336511838475	74.2208355739751
VGF	1.28296195955554	3.58179718236749	12.6744689046019	0.000370682490758105	0.00305920244870135	849.359150507596	503.554245528136	355.773961650899	220.683284439953
TRIL	-1.07278723835197	2.6219563970812	12.6141868137946	0.000382830047556656	0.00315613616412648	125.638700747456	198.52651979754	334.904539319421	359.228844178039
POU6F1	1.49049731266545	0.0217269685959091	12.5640160073658	0.000393245749795832	0.00322844065614287	37.3801093132927	58.9375605648948	20.8694223314773	13.8545559738087
DYRK4	1.21896164271961	0.716917533691044	12.5582050777677	0.00039447045437935	0.00323511114022605	62.3001821888212	82.7193832489751	32.7948065208929	30.6779453705764
PTGES	1.71232373544191	3.86892266036586	12.5479823070515	0.000396634339483429	0.0032494620182001	1332.18556247096	713.45468052241	395.525242282284	253.340452092502
ARID5B	-1.02903052480987	3.6112702130802	12.5127325011613	0.000404188029414786	0.00329951190974752	201.437255743855	323.639586961615	523.723122318501	566.057572644183
GFI1	1.72559086381184	-0.527745848418568	12.4812716181635	0.000411052290845527	0.00334662230778124	24.9200728755285	43.4276762057119	11.9253841894156	8.90650026887701
CATSPERB	1.59037989301256	1.01169171515042	12.4100914015676	0.000427019965521417	0.00346225847044921	82.0285732152813	150.96287442938	33.7885885366775	44.532501344385
ZNF367	1.11929514027622	5.44685822611752	12.4090484801187	0.000427258515527156	0.00346240419113565	1852.39208374762	3265.34765375329	1123.96745985242	1264.72303818054
UGT2B15	3.61266041613492	2.14984944329808	12.4046968586981	0.00042825532450601	0.00346544851126646	107.986982460623	451.854630997526	10.931602173631	34.6363899345217
PPP2R5B	-1.31026393691575	3.10530147540873	12.4045173383098	0.000428296496901123	0.00346544851126646	280.350819849696	172.676712532236	583.350043265579	582.880962040951
NEMP1	1.01442385965484	6.03030331952236	12.3853689088203	0.000432711136091446	0.00349396435351205	2584.41922446627	4840.11791235566	1810.6708327596	1909.94950210363
PALM2	-1.9733756704707	-1.30040965183816	12.3833354304414	0.000433182639781245	0.00349597321164329	5.19168184906844	6.20395374367313	25.8383324104005	20.781833960713
MUC16	-3.76849873391377	-0.0362412653461023	12.3732110417772	0.000435537914166596	0.00351137064133182	7.26835458869581	1.03399229061219	66.5833950575704	55.4182238952347
EBF4	-1.50721547098139	3.42909413241655	12.3637206173684	0.000437757439135465	0.00352564316167747	249.200728755285	190.254581472643	552.542800776256	740.229133457778
MB21D1	1.02685494786047	2.51503088682393	12.3389627376603	0.000443601435748071	0.00355992420088828	254.392410604353	396.019047304468	172.918070746526	151.410504570909
FOXI1	-1.489387734107	0.351249039512561	12.3189637195848	0.000448379557917486	0.00359275850976558	31.1500910944106	18.6118612310194	75.5274331996321	69.2727798690434
LOC729224	-2.82496337898369	0.59536973216756	12.2856734903155	0.000456448651503825	0.00365182185660323	12.4600364377642	11.3739151967341	122.23518794151	52.4493904722757
DYNLRB2	-1.02655907073707	1.39952388687911	12.2842054155406	0.000456807847127084	0.00365283381373094	70.6068731473307	56.8695759836704	127.204098020433	140.524782020059
CCL17	-1.5143483250239	0.207901421251691	12.2564700390541	0.000463647751132432	0.00369810912069399	26.9967456151559	12.4079074873463	58.6331389312933	58.3870573181937
ERCC6L	1.30218185443951	4.94103739016821	12.2516629829248	0.000464843699782065	0.00370576513736876	1141.13167042524	2550.85898094027	714.529269349151	795.647357353013
LINC00865	-1.33760726486443	1.21111392134165	12.2224410550199	0.000472181113649378	0.00375472489410045	47.7634730114296	40.3256993338754	87.4528173890477	142.504004302032
PTH1R	3.08070834776414	-0.0990186092809592	12.2131753559613	0.000474531984235981	0.00376959947193937	116.293673419133	38.257714752651	15.9005122525541	2.968833422959
LOC101929563	-2.03645999580615	-0.346975176415032	12.200852147787	0.00047767691139375	0.00378390057963489	10.3833636981369	7.23794603428532	32.7948065208929	42.5532790624124
GUSBP10	9.62612459107656	1.65118097759051	12.1974744548726	0.000478542577900089	0.00378803976061407	125.638700747456	84.7873678301995	0	0
EPB41L4A	-1.7130409828767	1.17072115499752	12.1964208220623	0.000478812936538443	0.0037882694883286	34.2651002038517	40.3256993338754	78.508779246986	173.181949672609
TGFBI	-1.55844294322629	-0.536032124117621	12.1866923267723	0.000481316529913291	0.00380424248240128	15.5750455472053	15.5098843591828	61.6144849786472	32.657167652549
SLC52A3	-1.00685443055263	1.50262953895667	12.1712416187879	0.000485319897119848	0.00383009875570148	71.6452095171444	74.4474449240776	145.092174304556	156.358560275841
LOC647323	-1.23788647480762	0.0987030788777937	12.1654061487876	0.000486840629349536	0.00383824076288281	23.8817365057148	26.8837995559169	65.5896130417858	57.3974461772074
PRRT4	-1.57218395795143	0.944449489150286	12.1549873592374	0.000489567750539321	0.00385393429298682	57.1085003397528	37.2237224620388	154.036212446618	136.566337456114
INHA	-1.47787434973827	2.56824562974309	12.0774862854154	0.000510343596898603	0.00400278526222255	174.440510128699	116.841128839177	502.853699987024	336.467787935354
TUBAL3	-1.84768691438672	-1.13963111245465	12.0757596909616	0.000510816445715966	0.00400278526222255	9.34502732832319	5.16996145306094	22.8569863630466	31.6675565115627
DEGS1	-1.10002805870836	6.34850924325476	12.0749935042688	0.000511026416862712	0.00400278526222255	1832.66369272116	2502.2613432815	4024.81716392776	5461.66388710358
NEURL1	-1.27500690172413	2.24042464995278	12.0428855282572	0.000519904281642846	0.00405613196269769	127.715373487084	78.5834140865263	269.314926277635	248.39239638757
FAM111B	1.17233733664897	6.13289042260599	12.0374749730431	0.000521415557136344	0.00406474677276429	2334.18015934117	4387.22928906752	1695.39211892858	1319.15165093478
SLC11A2	-1.06961060932673	6.42749889215094	12.0370787423622	0.000521526406341804	0.00406474677276429	1838.89371094004	3197.10416257289	4615.12368130383	6114.80724015456
STRIP2	1.41864576314367	-0.214133341708905	12.0266609150223	0.000524449440596407	0.00408347364535804	50.8784821208707	61.0055451461191	21.8632043472619	20.781833960713
CLEC2D	-1.52090800254335	2.02301441688672	11.961942358858	0.000542982383921246	0.00420690744344117	84.1052459549087	64.1075220179557	277.265182403912	161.306615980773
CCDC159	-1.3135238195647	2.22917955857715	11.9595388505921	0.000543683249706115	0.00421025948230729	143.290419034289	87.8893447020361	263.352234182928	333.498954512395
MIR503HG	3.53758957317368	2.88637121247511	11.9581892548819	0.000544077193684383	0.00421123259825629	807.825695715049	223.342334772233	55.6517928839394	37.6052233574807
LOC285696	-1.15566697398433	1.15852564886619	11.9457341493847	0.000547726440235341	0.00423321611638313	42.5717911623612	50.6656222399973	91.4279454521862	121.722170341319
SIRT4	-1.22416427649324	1.05229917375687	11.9162001883135	0.000556478736833411	0.004290298002001	50.8784821208707	49.6316299493851	93.4155094837555	148.44167114795
APOC1	1.15189025129589	1.1499312452716	11.9084090983182	0.000558811048747978	0.00430405153689745	114.217000679506	115.807136548565	51.6766648208009	54.4286127542484
TMEM171	1.71822790635107	0.118641968677185	11.8840980028429	0.000566152366679456	0.00434902278135472	41.5334547925475	84.7873678301995	19.8756403156927	18.8026116787404
DMRTA1	-1.2145627452808	1.76589820960716	11.8754645656341	0.000568782805771752	0.00436372614965747	74.7602186265855	88.9233369926482	207.700441298988	181.098838800499
TLCD2	-1.01178485255426	2.04909887508762	11.852975719358	0.000575692800177917	0.00440168041129701	130.830382596525	83.7533755395873	213.663133393696	234.537840413761
PLCB4	-1.00240098575768	4.962102368328	11.7996381036319	0.000592422359348119	0.0045174214539037	569.008330657901	1012.27845250933	1473.77872940861	1739.73638585398
ZNF492	1.03993999267341	0.853095280914791	11.7741280401488	0.000600596394220269	0.00456761705430017	88.2585914341634	103.399229061219	52.6704468365855	42.5532790624124
LYST	-1.00195251624511	2.2692439503125	11.7263203542735	0.000616223130060102	0.00466836605818215	91.3736005436045	153.030859010604	252.420632009297	245.423562964611
PTK6	-1.35190025267317	4.59825249459961	11.6829465048602	0.000630755633034492	0.00476680066897577	723.72044976014	454.956607869363	1657.62840232877	1463.63487751879
LINC00673	1.73505223468529	-1.61607987788333	11.6748479279068	0.000633507186189836	0.00478153484320646	20.7667273962737	21.713838102856	5.9626920947078	6.92727798690434
LBX2-AS1	-1.04813050696729	1.23164019814715	11.6745803706614	0.000633598297373347	0.00478153484320646	44.6484639019886	72.3794603428532	118.260059878371	128.649448328223
ZMAT4	-1.97470515056795	-0.554173313083952	11.6611684362576	0.000638182458250287	0.00481150338480055	9.34502732832319	10.3399229061219	26.8321144261851	53.4390016132621
UTRN	-1.96516031487199	3.33994521713406	11.6276275499108	0.000649793822785104	0.00488492721932108	71.6452095171444	254.362103490598	463.102419355639	814.449969031753
SNTB1	1.22974984622956	1.21414178664414	11.5961868720733	0.000660871836961569	0.00495638090051875	121.485355268201	137.520974651421	49.6891007892316	63.3351130231254
HTR1E	1.81337035757657	-0.94831846951016	11.5460679053884	0.000678926921739633	0.00507965485726741	30.1117547245969	42.3936839150997	12.9191662052002	7.91688912789067
PHYKPL	-1.0485942898528	4.75030133822168	11.5252444803606	0.000686574210837961	0.00512465781622609	801.595677496167	537.675991118338	1312.7860428515	1560.61676933545
C4orf19	1.28205160114363	2.6104948134232	11.5045152618387	0.000694273333192027	0.00517228690608222	358.226047585722	290.551833662025	157.017558493972	117.763725777374
DSCAM	1.11032559547724	3.72597859877103	11.488967255259	0.000700105273461669	0.00521209733940114	835.860777700018	660.721073701189	385.587422124437	329.540509948449
GPR146	-1.32633907606978	0.550497091212108	11.4885003885261	0.000700281154921132	0.00521209733940114	32.1884274642243	26.8837995559169	79.5025612627706	73.2312244329887
CDK6	-1.44443636511965	1.74959048915629	11.4826542634021	0.000702487332746299	0.0052260396502932	52.9551548604981	50.6656222399973	127.204098020433	163.285838262745
HIST1H3E	-1.04484132319999	1.53565077008368	11.4210908708306	0.000726150471894045	0.00537152872635289	72.6835458869581	81.6853909583629	125.216533988864	201.880672761212
CD74	-1.27214454347758	4.1272230832682	11.3874184291998	0.000739432210730192	0.00544923352668161	411.18120244622	571.79773670854	867.571699779984	1558.63754705348
KCNC1	1.40548550079571	0.065774785301095	11.3848477602956	0.000740456212556442	0.00545421922501102	50.8784821208707	70.3114757616288	15.9005122525541	30.6779453705764
VGLL1	-2.8239443931571	-0.839675462616227	11.3683176451434	0.000747075145288336	0.00549266442884825	2.07667273962737	9.3059306155097	26.8321144261851	56.4078350362211
MORN3	-1.33033718594612	-0.671044861116017	11.3317365292635	0.000761936170151488	0.00559145023976994	11.4217000679506	13.4418997779585	32.7948065208929	31.6675565115627
GPR20	2.14881003614649	-0.680270778251356	11.3299718773743	0.000762660562867239	0.00559415086697525	21.8050637660874	62.0395374367313	7.95025612627706	10.8857225508497
EXOC3L4	-1.73241315722714	1.28530533841412	11.2936330826965	0.000777733404936855	0.00568317974148787	53.9934912303117	50.6656222399973	184.843454935942	173.181949672609
SPIRE2	-1.2525068268145	4.60443965253466	11.2448762403085	0.000798431167508577	0.00581306773487112	707.107067843121	422.902846860385	1489.67924166116	1306.28670610196
ITGB2	-1.52632079601692	0.0595432747694816	11.2037710728847	0.00081631269730909	0.00592950504843165	31.1500910944106	16.543876649795	68.5709590891396	74.2208355739751
LIMD2	-1.35704308220377	1.90996341133214	11.1978239614091	0.000818933109353539	0.00594303884305247	103.833636981369	52.7336068212216	210.681787346342	206.828728466144
SLCO5A1	1.76915031889997	-0.525632587640588	11.1939589074228	0.000820640682975324	0.00595267874337507	22.8434001359011	44.4616684963241	11.9253841894156	7.91688912789067
FUT8-AS1	-1.34426438755858	2.85633884569921	11.1714914892865	0.000830638247851186	0.00601685674966316	203.513928483483	119.943105711014	534.654724492132	316.675565115627
CD82	-1.04300591444966	4.95314995069581	11.169243909981	0.000831645125863364	0.00601859545443856	856.627505096292	1162.2073346481	1659.61596636034	2590.80196710222
GGT1	-1.43312453599865	0.812429490458512	11.1534767729074	0.000838743307267823	0.00606437295908937	30.1117547245969	55.8355836930582	76.5212152154167	160.317004839786
TRIM54	-1.85010912462497	-1.19356500201197	11.150913820049	0.000839902890955672	0.00606996117832927	8.3066909585095	6.20395374367313	22.8569863630466	31.6675565115627
PLEC	-1.0455685571699	7.97033960280685	11.1450345796529	0.000842569023003305	0.00608311947884008	6657.81280324536	8295.72014758159	13353.4489460981	18225.6683835453
LOC101927391	-1.21963605720668	1.06586821097242	11.112235131275	0.000857600759847485	0.00618078931465839	49.840145751057	24.8158149746925	91.4279454521862	89.0650026887701
RGCC	1.72803923347097	-0.675328298851647	11.0794445877282	0.000872899421485432	0.0062737647523154	36.3417729434791	24.8158149746925	11.9253841894156	6.92727798690434
SLC38A1	-1.18427657142403	9.49290105685312	11.0755729658149	0.000874723869814031	0.00628400026749238	11768.5044154683	23862.4740827481	36913.0391943044	44964.9614129961
TMEM255B	2.18335942678671	-1.23874411738223	11.0691473506756	0.000877760363901299	0.00630292974938641	37.3801093132927	24.8158149746925	12.9191662052002	0.989611140986334
GAD1	1.14328766950824	1.76053738412523	11.0555025054579	0.000884243768916347	0.00634658182015542	96.5652823926729	71.345468052241	35.7761525682468	42.5532790624124
SVOP	-1.51379349110957	-0.558490271072339	11.0256769079061	0.000898584600743855	0.00644067693053712	13.4983728075779	8.27193832489751	32.7948065208929	31.6675565115627
SNORA18	1.96084387949295	-0.0790287928129867	11.0144941031094	0.000904021957733974	0.00646783622176399	39.4567820529201	36.1897301714266	4.96891007892316	14.844167114795
SYNGR4	1.3665271634496	-0.681976071540501	11.0123800768165	0.000905053582024634	0.00647226700548551	30.1117547245969	35.1557378808144	7.95025612627706	17.813000537754
MAP2	-1.34377886476947	1.40204075021082	10.9792651174048	0.000921369588838874	0.0065799537925404	42.5717911623612	77.5494217959142	134.160572130925	176.150783095568
SPINK4	2.27015147117627	2.83166450016889	10.9602289098223	0.000930883166614939	0.00663883374209664	466.213030046346	249.192142037538	103.353329641602	50.470168190303
BTG2	-1.02925036615456	4.62497372133925	10.9579344666998	0.000932036529460312	0.00664404060078952	485.941421072806	792.038094608937	1118.9985497735	1533.89726852882
KRT15	1.05907874955207	2.05045716045176	10.9553071529457	0.000933358993123856	0.00665044762372454	246.085719645844	253.328111199986	116.272495846802	129.63905946921
MICALCL	1.72885041803073	-1.69343522509495	10.8900210811329	0.000966837280677938	0.00685476277994652	21.8050637660874	23.7818226840803	9.93782015784633	3.95844456394534
KRBA2	-1.04018487155443	1.15418771494606	10.8871428861055	0.000968340835027469	0.00686232329003439	46.7251366416159	54.801591402446	97.390637546894	116.774114636387
TMEM178B	-1.21438320806041	1.65672233139052	10.8777840893916	0.000973246185347294	0.00689086394740482	95.5269460228592	79.6174063771385	236.520119756743	182.088449941486
AMPD1	-1.21456371653548	0.721745556622084	10.8725045253856	0.000976024511212689	0.00690741963593579	37.3801093132927	38.257714752651	86.459035373263	94.0130583937018
NTNG1	1.1701809782344	1.02112494769226	10.8582321549359	0.000983575438812684	0.00695223784989934	115.255337049319	117.87512112979	55.6517928839394	50.470168190303
SHROOM1	1.00327799617973	2.352855603073	10.8580238673019	0.000983686071518534	0.00695223784989934	295.925865396901	235.750242259579	128.197880036218	145.472837724991
DPP4	-1.13975893868357	0.115881620816392	10.8555561700697	0.000984997755623802	0.00695524506074081	34.2651002038517	40.3256993338754	84.4714713416938	84.1169469838384
PGK2	-2.23962407248247	-0.27358941956193	10.8276643657924	0.000999946966923149	0.00704812193075558	14.5367091773916	3.10197687183657	29.813460473539	58.3870573181937
OPRL1	-1.13870290075755	2.28832577731393	10.8242202070121	0.00100180878371801	0.0070549091422259	154.712119102239	110.637175095504	319.004027066867	285.008008604064
TUBB3	1.54869281951053	6.25583277042531	10.8220876353037	0.00100296334982494	0.00705987251219822	6414.84209270896	4196.97470759487	2355.26337740958	1398.32054221369
EDIL3	-2.03956339126374	-0.928279138214941	10.8153426443536	0.00100662392811833	0.007082463379504	2.07667273962737	10.3399229061219	30.8072424893236	21.7714451016994
FAM69A	-1.11379934762106	3.08973885133717	10.8113635425751	0.00100878976237408	0.0070923551834761	183.785537457023	258.498072653047	489.934533781824	485.89907022429
IL20	4.79684508337122	4.31873773912108	10.7884635796258	0.00102134619139862	0.00716677298452576	1840.97038367967	739.304487787715	85.4652533574784	10.8857225508497
PLEKHD1	-1.58100161944189	-0.313497443704122	10.7096723246164	0.00106576902628573	0.00745183804258666	14.5367091773916	25.8498072653047	39.7512806313853	84.1169469838384
MEIOC	1.32451533973828	0.932947772537108	10.6700309513498	0.00108885295658262	0.00757611917530027	63.3385185586349	136.486982360809	52.6704468365855	27.7091119476174
LYRM5	-1.06812893611706	2.42258788903856	10.6405040542993	0.00110637515306078	0.00769121823631317	107.986982460623	96.1612830269336	238.507683788312	201.880672761212
NDUFAF2	1.03430489351558	5.06201957381782	10.6348064096194	0.0011097890088161	0.00770359613810595	1915.73060230625	1643.01374978277	1062.35297487377	725.384966342983
NOX5	-1.33490443881216	0.479226166074282	10.6083508535641	0.00112578053000929	0.00778474756808626	22.8434001359011	35.1557378808144	68.5709590891396	81.1481135608794
PPP1R1C	1.05448367345943	1.11016057672986	10.5927270541041	0.00113533389354397	0.00784044704221723	95.5269460228592	107.535198223668	38.7574986156007	61.3558907411527
HSD11B2	1.0500474158064	0.684444268270756	10.5634113544684	0.00115348124758503	0.00793435369997467	76.8368913662129	81.6853909583629	39.7512806313853	38.594834498467
PTGER4	-1.04677577412743	2.72510134467481	10.5601590691304	0.00115551251724335	0.00794136601714923	160.942137321122	247.124157456313	347.823705524621	511.628959889935
TNFRSF11A	1.01021850828749	1.50307010176114	10.508114032176	0.0011885149639909	0.00813611835576323	138.09873718522	183.016635438357	79.5025612627706	83.1273358428521
PTPRQ	-1.17394374863939	1.74745666057997	10.498898497773	0.00119445729039308	0.00816967149773427	51.9168184906844	77.5494217959142	126.210316004648	172.192338531622
FHL3	1.0071750066478	1.80026761622004	10.4682706074449	0.0012144235151814	0.00828817648600103	213.89729218162	195.424542925704	110.309803752094	98.9611140986334
ISM1	1.78488970712129	-0.661597457858089	10.4673105716398	0.00121505478953114	0.0082888809349284	33.226763834038	34.1217455902022	11.9253841894156	7.91688912789067
SLC4A10	2.71179779699981	1.06862882204181	10.4389302475232	0.00123386712111415	0.0084099054277589	49.840145751057	237.818226840803	13.9129482209849	29.68833422959
CCDC183	-1.22114147121571	2.001186272848	10.4370189759864	0.00123514458011897	0.00841495853911786	126.67703711727	72.3794603428532	200.743967188496	282.039175181105
OR2A1-AS1	-1.60095806359262	-0.605852945212098	10.4308182627886	0.00123929824600034	0.00843593433107864	7.26835458869581	18.6118612310194	40.7450626471699	39.5844456394534
LOC100506085	-1.56888309365231	0.334225076462958	10.3885056257343	0.00126802207647501	0.00860161734417813	22.8434001359011	17.5778689404072	66.5833950575704	57.3974461772074
SPTLC3	-1.53905821632758	0.616343949016765	10.3854982043479	0.00127008912411488	0.00861191748649301	18.6900546566464	39.2917070432632	78.508779246986	93.0234472527154
GLUD1P7	-1.24940950293717	0.023502102949935	10.371035360866	0.00128007739918838	0.00867215146096676	22.8434001359011	19.6458535216316	53.6642288523702	50.470168190303
RPS17	1.04874575557193	10.3697549911229	10.3489671893003	0.0012954714710638	0.00874248309599676	77650.9470801468	61508.0653993567	38830.044702753	30562.160867081
PID1	-1.78625895344258	-0.667592294665961	10.3338162578123	0.0013061486493268	0.00879940572896254	9.34502732832319	14.4758920685706	54.6580108681548	29.68833422959
C2CD2	-1.26168440922147	0.0740593099158831	10.2908535426413	0.00133691233856028	0.00898114748730069	21.8050637660874	31.0197687183657	55.6517928839394	74.2208355739751
RNF213	-1.08414830429218	8.61467007098706	10.2488417012455	0.00136770452118007	0.00914346587264203	8285.92423111323	13579.4207526099	20358.618375364	26757.1060299885
STC1	1.17123438154487	3.98886465997306	10.2297245302589	0.00138195301178473	0.0092182975069093	1185.78013432723	1068.11403620239	685.709590891397	341.415843640285
ACSM3	1.04399126097706	1.87474696180727	10.2265723399131	0.00138431680690453	0.00922701525179636	178.593855607954	208.866442703662	83.4776893259091	108.857225508497
C3	1.46967782608863	1.38885188077937	10.2192572688079	0.00138981808752886	0.00925189759115374	136.022064445593	197.492527506928	34.7823705524621	88.0753915477838
HOXC8	2.02581437106631	-0.598707656410436	10.191125831423	0.00141118130221832	0.00938217403681535	26.9967456151559	33.08775329959	7.95025612627706	6.92727798690434
LINC00853	-1.11456866690115	0.0292635583498399	10.1790481874752	0.00142045487707686	0.00943600545091078	20.7667273962737	23.7818226840803	46.7077547418777	52.4493904722757
CCDC85B	1.11581570339017	5.81040544196477	10.1790150539676	0.0014204804026567	0.00943600545091078	3945.67820529201	2229.28737855988	1908.06147030649	1048.98780944551
TENM1	-1.3599301344239	0.302046950961869	10.1781949405077	0.0014211123543573	0.00943621007882681	11.4217000679506	37.2237224620388	50.6828828050163	76.2000578559477
HIST1H2AK	-1.62304903766647	-0.519816161301217	10.1571473972116	0.00143742864551205	0.00953245350595801	7.26835458869581	12.4079074873463	29.813460473539	32.657167652549
GAREM2	1.51670051654138	-0.488090555147231	10.1542459951074	0.0014396926727929	0.00953940729625585	38.4184456831064	31.0197687183657	13.9129482209849	10.8857225508497
HPGD	1.8824196450911	-1.10453940268964	10.1520087035895	0.00144144094543687	0.00954696140106435	31.1500910944106	22.7478303934682	7.95025612627706	6.92727798690434
SLC5A12	1.41173686991138	-0.277328613991821	10.1459315677637	0.00144620062113567	0.00957444586670883	35.3034365736654	42.3936839150997	10.931602173631	18.8026116787404
NCAM2	-1.40747771816055	4.04100632640971	10.1449133107607	0.00144699968578647	0.00957569733043435	214.935628551433	514.92816072487	717.510615396505	1238.0035373739
AOX1	-1.31711018067301	3.0128008732889	10.1417356470166	0.00144949619387098	0.00958817604517181	209.743946702365	230.580280806518	696.641193065028	425.532790624124
RNF125	1.50437994678555	0.0338876896832052	10.1347211359015	0.0014550225438872	0.00962067770488513	42.5717911623612	74.4474449240776	25.8383324104005	15.8337782557813
BCL3	-1.03873760220271	4.438720058592	10.0972243682211	0.00148492812902952	0.00978543948000684	558.624966959764	539.743975699563	1063.34675688956	1257.79576019363
OSBPL7	-1.18297209387597	3.75084820331935	10.0868630547583	0.00149330103985376	0.00983236007658747	425.717911623612	228.512296225294	668.815296623058	879.764304336851
BCL2L14	-1.56661681210116	1.02499859488584	10.0734337483663	0.00150422436279186	0.00990012990471437	17.6517182868327	57.9035682742826	96.3968555311094	129.63905946921
SYTL1	-1.06929576062151	4.4184438794967	10.0585313553017	0.00151644064027351	0.00996382115126552	641.691876544859	413.596916244876	985.831759658356	1314.20359522985
LOC101927181	-1.0358059164805	1.97179609512564	10.0494805592472	0.00152390904898288	0.0100045170815074	134.983728075779	96.1612830269336	204.719095251634	285.997619745051
CEACAM1	-1.70511818495597	2.92993681885738	10.0400580281899	0.00153172378326478	0.0100432198103205	83.066909585095	242.988188293864	351.79883358776	719.447299497065
MAGEC3	-1.74468151060255	-0.882856939897083	10.024310594336	0.00154487489120806	0.01011255261355	11.4217000679506	4.13596916244876	24.8445503946158	29.68833422959
COL4A3	-1.73346989141429	-0.87420482361253	10.0147361921137	0.00155292657761255	0.0101441067369056	14.5367091773916	3.10197687183657	31.8010245051082	29.68833422959
BTBD11	-1.50519104742088	1.2611760105711	9.96271661072882	0.00159742171399518	0.0103786128495788	38.4184456831064	55.8355836930582	113.291149799448	160.317004839786
ZNF467	-1.00545574019893	4.70430348378009	9.95154700842797	0.00160714286394975	0.0104331354571626	867.010868794429	602.817505426906	1462.84712723498	1594.26354812898
LOC100507283	-1.08420790680032	0.261941459845186	9.89777487320487	0.00165478737591725	0.010698186754437	24.9200728755285	27.9177918465291	60.6207029628626	54.4286127542484
ANKRD36	1.14620999102888	1.62966207583044	9.85985609202279	0.00168924318829514	0.0108806115415136	120.447018898388	132.35101319836	50.6828828050163	66.3039464460844
PLEKHB1	-1.02406718630045	1.53206571633249	9.85363743388852	0.00169496290870676	0.0108995627931053	73.7218822567718	70.3114757616288	135.15435414671	166.254671685704
KAT6B	-1.10347242305127	5.01942079115856	9.82852606150767	0.00171825984787867	0.0110222823180023	628.193503737281	1150.83341945137	1420.11450055624	2461.16290763301
MYLK2	1.38873469632066	-0.517842959554667	9.82722737013426	0.00171947348783946	0.0110255618213301	57.1085003397528	46.5296530775485	15.9005122525541	24.7402785246584
NCALD	-1.05069504378841	0.42441537279737	9.80819640919965	0.00173735806249706	0.0111266052660206	23.8817365057148	33.08775329959	57.6393569155087	63.3351130231254
SERPINB9	1.07127839309457	0.95887713998308	9.78832280692092	0.0017562357745034	0.0112200378316564	125.638700747456	113.739151967341	59.626920947078	57.3974461772074
HIPK2	-1.06341754640881	5.99164942789897	9.75820757422184	0.00178523884295562	0.0113880509982331	1340.49225342947	2461.93564394762	3081.71803094815	4982.69209486619
RPS6KA5	-1.21927424515016	5.88829765891861	9.74413196953844	0.00179896061702697	0.0114371343886077	1108.94324296102	2424.71192148558	3824.07319673927	4481.94885752711
ST7-AS1	-1.41814905025838	0.401494724516919	9.73959876186413	0.00180340258628562	0.0114560948591362	34.2651002038517	13.4418997779585	69.5647411049243	63.3351130231254
FAM178B	1.14157037555057	1.15194710191901	9.71245681218715	0.00183023176498068	0.0116077365716775	193.130564785346	112.705159676729	70.5585231207089	73.2312244329887
USP2-AS1	1.40944823290084	-0.276680170393591	9.68170491189181	0.00186111853239088	0.0117601059582524	31.1500910944106	54.801591402446	16.8942942683388	15.8337782557813
HIST2H2BC	-1.26509595032218	-0.015772138235752	9.65701332233581	0.0018863004635854	0.011896045952953	12.4600364377642	34.1217455902022	50.6828828050163	63.3351130231254
TFAP2A-AS1	-1.17344684470613	1.19769421189613	9.6543677202888	0.00188901900778276	0.0119084061707494	50.8784821208707	69.2774834710167	104.347111657386	173.181949672609
PCDH19	1.26436054810124	2.87543643024611	9.65360169384071	0.00188980689560325	0.0119085904617761	261.660765193049	540.777967990175	130.185444067787	207.81833960713
SPRED1	1.14752204390121	1.35953611615339	9.64321288391955	0.00190052513948945	0.0119617253867546	86.1819186945361	172.676712532236	67.577177073355	50.470168190303
SLC22A31	1.73673808742073	0.135912127151859	9.61183136577705	0.00193327748531451	0.0121241137383068	111.101991570065	44.4616684963241	25.8383324104005	22.7610562426857
RAB36	1.03225581172126	0.605308023052403	9.59524386942697	0.00195082013264476	0.0122097382863337	86.1819186945361	100.297252189382	44.7201907103085	48.4909459083304
LINC-PINT	-1.30988964102149	1.05386918275672	9.59112071393259	0.00195520569670906	0.0122225662370538	50.8784821208707	27.9177918465291	81.4901252943399	121.722170341319
C3orf70	-1.23422839792577	0.760189315309953	9.57906339803275	0.0019680878090853	0.0122884146138472	25.9584092453422	52.7336068212216	86.459035373263	101.929947521592
NFAT5	-1.09982692772333	3.93327474367967	9.57070020070715	0.00197707361278019	0.0123209357179869	208.705610332551	339.149471320798	559.499274886748	634.34074137224
NEMP2	1.03973769633687	3.72318551991822	9.57044899280443	0.00197734416461873	0.0123209357179869	472.443048265228	759.984333599959	300.122168766959	308.758675987736
TMC1	-1.46512095897886	-0.288684898566497	9.56924821150926	0.00197863792913069	0.0123209357179869	12.4600364377642	18.6118612310194	33.7885885366775	54.4286127542484
NECAB2	1.45563245374152	0.704707829293317	9.54420272772017	0.00200581933354958	0.0124546463919018	113.178664309692	84.7873678301995	37.763716599816	36.6156122164944
CACNB2	-2.13267298470001	0.890735401962255	9.5261608974036	0.00202563412829736	0.0125409821186096	31.1500910944106	22.7478303934682	173.911852762311	70.2623910100297
PPOX	-1.01138615717122	3.7894752204497	9.51408018604069	0.00203901283897243	0.0125959797455137	439.21628443119	250.22613432815	686.703372907181	759.031745136518
RAI2	-1.26970184020953	0.881050896148412	9.47557864108697	0.00208225197132713	0.0128277508610369	48.8018093812433	45.4956607869363	117.266277862587	116.774114636387
PLEKHA7	1.0678989339771	8.34353053940655	9.4460344669792	0.00211606115727367	0.0130156003078859	18987.0188584131	14176.0343042931	9361.42658869124	6975.76893281267
LRRK2	-1.77926580383199	0.419663379035474	9.4009231414832	0.00216876218366507	0.0132876893040557	10.3833636981369	32.0537610089779	64.5958310260011	83.1273358428521
SLC12A5	-1.01027063650084	1.76849203838115	9.39385002251283	0.00217714521705819	0.013318257393672	88.2585914341634	89.9573292832604	170.930506714957	197.922228197267
C19orf38	-1.14624523160729	0.515775925659615	9.38591861678324	0.00218658458670778	0.0133603807931304	24.9200728755285	40.3256993338754	61.6144849786472	86.0961692658111
PLEKHN1	-1.01748490683645	2.99240321736682	9.36893991477788	0.00220693116518739	0.0134637382432749	239.855701426962	200.594504378765	463.102419355639	456.2107359947
GBX2	1.22573919572431	-0.121866917871242	9.36601502884223	0.00221045557037615	0.0134780063927066	60.2235094491939	50.6656222399973	28.8196784577543	19.7922228197267
GPRC5C	-1.10222649784602	5.361328554282	9.36313864516524	0.00221392709960763	0.0134903687853226	1439.13420856177	880.961431601585	2939.60720269094	2227.61467836024
DNAH17-AS1	1.08865002479825	0.43187502040394	9.36061627116263	0.00221697592285375	0.0134987862921006	85.1435823247224	81.6853909583629	47.7015367576624	32.657167652549
PATL2	-1.60795053660347	0.519316823895667	9.34978328655939	0.00223011837791419	0.0135630252530489	28.0350819849696	28.9517841371413	53.6642288523702	125.680614905264
LIX1L	-1.27186809888626	-0.0320360431901335	9.34561389051545	0.00223519767957052	0.0135833906218422	22.8434001359011	12.4079074873463	40.7450626471699	47.501334767344
NR4A2	-1.20443940085966	2.60137519689366	9.32725816313346	0.00225769919052653	0.0136936260408404	178.593855607954	168.540743369787	487.946969750255	333.498954512395
LINC01599	1.0978226317235	1.44526180139497	9.30801601604251	0.00228153410547909	0.0138168367491147	183.785537457023	141.65694381387	86.459035373263	70.2623910100297
NTN1	1.00154343406999	5.00402397029539	9.30556429916726	0.00228458928440964	0.0138300030842183	1766.21016505308	2440.22180584477	806.950996817122	1338.94387375451
DYNLT3	1.09523848067291	4.80130453564653	9.29094923087945	0.00230288799771278	0.0139032434231144	1488.97435431283	1139.45950425463	808.938560848691	459.179569417659
CDKN1C	-1.43740453339483	-0.550249919645837	9.27496473717344	0.00232307160232538	0.0139922075877804	18.6900546566464	13.4418997779585	35.7761525682468	54.4286127542484
WNT10B	1.20032965843745	2.69864433089215	9.26455534150976	0.00233631194217368	0.0140328117307177	437.139611691562	351.557378808144	225.588517583112	127.659837187237
FAM72A	1.00799248742046	2.01382151827541	9.26412183941243	0.00233686499739416	0.0140328117307177	158.865464581494	301.925748858759	110.309803752094	121.722170341319
C19orf33	1.04062426695766	7.03198404922521	9.24650335245673	0.00235945515660993	0.0141414156522742	8956.68952601287	5765.54101245356	4160.96530009026	3256.81026498603
SNHG10	1.509177040223	2.75358208224866	9.20074346014912	0.00241916855177384	0.0144335005968205	405.989520597152	241.954196003252	133.166790115141	102.919558662579
LINC01376	-1.25036124099589	-0.11562376930777	9.18744406100472	0.002436809280902	0.0145046573732292	13.4983728075779	26.8837995559169	50.6828828050163	47.501334767344
SALL4	-2.35031699746605	3.04936648938597	9.181773292165	0.00244437080656514	0.0145393287421952	140.175409924848	63.0735297273435	637.01427211795	445.32501344385
SLC8A1	-1.10981091176405	3.44814351059752	9.17819550017815	0.00244915375799108	0.0145622600527219	204.552264853296	370.169240039164	492.915879829178	766.948634264409
PDE1A	-1.7961138691318	0.164346170333118	9.17306758577732	0.00245602554872578	0.0145920639812069	9.34502732832319	24.8158149746925	44.7201907103085	76.2000578559477
FAM81A	1.30439138647099	1.49758539642253	9.12905134612267	0.00251582139189249	0.014896585586019	104.871973351182	207.83245041305	65.5896130417858	62.3455018821391
LRBA	-1.25096932700028	7.1687288905604	9.10696698271545	0.00254637743933091	0.0150491290155035	2130.66623085769	5452.24134839807	7794.23234979887	10376.0728132417
EFNA1	-1.33648197583813	7.01915333334829	9.05768836548896	0.00261592492025058	0.0153906197425687	3509.57692997026	1998.70709775336	8443.17200610624	6007.92923692804
GPR135	1.25779878080321	-0.612214658882452	9.04298753337902	0.00263704350931069	0.0154512874958773	25.9584092453422	29.9857764277535	11.9253841894156	11.875333691836
TUBA8	1.35803204216182	0.340494516249057	9.03647222725174	0.00264645839398298	0.015483211856262	90.3352641737908	49.6316299493851	28.8196784577543	27.7091119476174
ADAMTS19-AS1	-1.2481084083954	-0.450501827866752	9.00535220671552	0.00269190108355661	0.0157139350348041	12.4600364377642	19.6458535216316	34.7823705524621	43.5428902033987
ZMAT1	-1.09780063601156	3.04598827527586	9.00380181860774	0.00269418562896867	0.0157214244676287	143.290419034289	187.152604600806	332.916975287852	389.906789548616
KDM6B	-1.04323801609403	4.30530531542639	8.96603249785442	0.00275045218846431	0.016025927246594	524.359866755912	653.483127666903	1024.58925827396	1459.67643295484
SEC14L2	1.20420087280791	1.14625539444521	8.95961833013683	0.00276012550354364	0.0160602962426779	170.287164649445	110.637175095504	75.5274331996321	50.470168190303
GEMIN8P4	1.31088771818057	0.0203326800719828	8.92577976325298	0.00281173288552202	0.0162922743093537	79.9519004756539	73.4134526334654	27.8258964419697	35.626001075508
BIRC3	1.22383920025905	2.85522615776652	8.91840182474296	0.00282311452144568	0.0163378114385979	396.644493268829	286.415864499576	194.781275093788	106.878003226524
PQLC2L	1.48265644655501	-0.27136984664619	8.90328297384045	0.00284658413465944	0.0164442999290394	61.2618458190076	38.257714752651	18.881858299908	17.813000537754
FAM132B	1.00308139527368	1.3017142540423	8.85328051883966	0.002925625937188	0.016827977404192	128.753709856897	125.113067164075	68.5709590891396	61.3558907411527
ARHGAP31	-1.49604800673497	-1.00620337095033	8.82842506052956	0.0029657422958225	0.0169851084463472	10.3833636981369	9.3059306155097	27.8258964419697	29.68833422959
AK8	-1.23705907935205	0.240383916608777	8.79915627651991	0.00301369884868796	0.0172209795514579	38.4184456831064	20.6798458122438	61.6144849786472	83.1273358428521
VWF	1.68275133951506	-0.993759475338055	8.73774732986845	0.00311689339696707	0.0177203461253865	30.1117547245969	45.4956607869363	11.9253841894156	11.875333691836
SNHG9	1.65587735415303	1.75003651794279	8.73236270835732	0.00312611145620406	0.0177470421439549	230.510674098639	142.690936104482	50.6828828050163	72.2416132920024
GPR19	1.08160363183945	1.65411247054604	8.65872648446379	0.00325498708849683	0.0183459721106409	124.600364377642	193.356558344479	74.5336511838475	78.1792801379204
CCDC148	-1.12405327089224	0.0155982745104375	8.64984854253895	0.00327088545495343	0.0184289623066777	21.8050637660874	31.0197687183657	54.6580108681548	63.3351130231254
SIM2	-1.00193859622454	0.837825293624595	8.64479035209079	0.00327997878761241	0.0184669393935266	38.4184456831064	49.6316299493851	93.4155094837555	87.0857804067974
LOC100128361	1.01872692912636	0.973564177248347	8.63606691319472	0.00329572170966149	0.0185389715966489	114.217000679506	114.773144257953	48.695318773447	67.2935575870707
MUC1	-1.04772320353273	6.8433843223479	8.63290535744329	0.00330144621386246	0.0185389715966489	3381.86155648318	2025.59089730928	5389.27987160006	6236.52941049588
SMKR1	1.21729245154933	1.80435549388027	8.6317605915059	0.00330352148760624	0.0185389715966489	246.085719645844	184.05062772897	127.204098020433	63.3351130231254
CBLN3	-1.11764441873175	0.853274922977504	8.62277261065081	0.00331986136978235	0.0185829053511095	44.6484639019886	42.3936839150997	94.4092914995401	99.9507252396198
FAM198A	1.40101330084703	-0.690839514078323	8.62231176902557	0.0033207013766874	0.0185829053511095	32.1884274642243	37.2237224620388	9.93782015784633	16.8233893967677
LRRC29	-1.27623371838819	-0.0931697354757522	8.60926467808094	0.00334457303482352	0.018689840842871	18.6900546566464	18.6118612310194	37.763716599816	55.4182238952347
FAM149A	-1.14057477831506	1.66528148460878	8.59106443791051	0.00337816486812685	0.0188400629686132	57.1085003397528	94.0932984457092	128.197880036218	211.776784171076
TERT	1.66187484297156	-0.661983767057387	8.582120750128	0.00339479753299024	0.0189049038686277	43.6101275321749	29.9857764277535	15.9005122525541	7.91688912789067
PHOSPHO2-KLHL23	-1.07718324821112	2.24407362073495	8.57947637824653	0.00339973122517049	0.0189239649083338	85.1435823247224	94.0932984457092	194.781275093788	192.974172492335
ENTPD1	-1.35874590578197	4.60288628897345	8.56239406897294	0.00343177836576902	0.019048311530225	739.295495307345	480.806415134668	2110.79300152656	1126.17747844245
P2RX2	-1.68752226006167	0.399815731370574	8.55495135964377	0.00344583709503776	0.0190925890860599	38.4184456831064	17.5778689404072	89.4403814206169	98.9611140986334
TMC3-AS1	1.12189237989044	0.405858202242298	8.54408211757605	0.00346647355757941	0.0191979934975765	44.6484639019886	78.5834140865263	20.8694223314773	36.6156122164944
BOD1L2	1.14031714952631	0.18377845167523	8.51180730307357	0.0035284944455366	0.0194818070037242	82.0285732152813	55.8355836930582	34.7823705524621	29.68833422959
PRKCH	-1.03102624431744	5.33653613678467	8.46835084313	0.00361378917738928	0.0198475116234851	811.979041194303	1425.87536875421	1994.52050567976	2647.20980213844
KIF12	1.28114149509298	4.68189066765181	8.46776133287981	0.00361496054861081	0.0198475116234851	2331.06515023173	1311.10222449626	760.243242075244	799.605801916958
RAB7B	1.47367669898957	-0.88926438105161	8.45626369581168	0.00363788399565478	0.0199385003770227	34.2651002038517	24.8158149746925	4.96891007892316	16.8233893967677
FHL1	1.341862823148	2.37649524844901	8.45250766850057	0.00364540457566535	0.0199698182287689	215.973964921247	369.135247748551	68.5709590891396	166.254671685704
UBE2S	1.12899337203313	4.93199573374156	8.40968647366975	0.0037322702005372	0.0203775462044635	2111.97617620104	1543.750489884	1157.7560483891	566.057572644183
RNF103-CHMP3	-1.27776429442613	0.0348121222302241	8.40792518151685	0.00373588784045217	0.0203872603517167	13.4983728075779	28.9517841371413	45.7139727260931	59.3766684591801
ATP8A2	-1.24977769588829	2.70698151737851	8.40440638004364	0.00374312603448671	0.0204027882835356	202.475592113669	158.200820463665	548.567672713117	335.478176794367
SPOCD1	1.32176211452534	-0.329721758450833	8.36016891796595	0.00383534913024738	0.0207884928513443	50.8784821208707	55.8355836930582	17.8880762841234	25.7298896656447
ZNF528	-1.20771520799468	-0.343420547294854	8.33946193499278	0.00387930851039591	0.0209760612082964	10.3833636981369	17.5778689404072	24.8445503946158	41.563667921426
PDE10A	-1.61607168097755	-1.21498779261492	8.33021303867611	0.00389910849903353	0.0210468728023829	4.15334547925475	14.4758920685706	28.8196784577543	29.68833422959
GPR153	1.08040112239804	3.58976687785704	8.30838526821957	0.00394624593792283	0.0212866743943555	889.85426893033	633.837274145272	459.1272912925	285.008008604064
SLC16A2	-1.48589781963697	-1.04927440902252	8.30085592583106	0.00396263983083912	0.0213530921471616	8.3066909585095	15.5098843591828	37.763716599816	30.6779453705764
NOV	-1.78544884058942	0.634678828588865	8.2862544302781	0.00399462993481915	0.0215168674347323	38.4184456831064	18.6118612310194	145.092174304556	59.3766684591801
DUSP10	-1.17872136160588	1.34656087669343	8.28454566424376	0.00399839076898791	0.0215232438472499	60.2235094491939	71.345468052241	136.148136162495	169.223505108663
FN3K	-1.57163250788866	1.55990579059766	8.28243111890709	0.00400304967349828	0.0215338830448604	86.1819186945361	31.0197687183657	198.756403156927	166.254671685704
FAM196A	1.22718998113816	0.0591082615320122	8.26700003389686	0.00403721611274426	0.0216805273081583	28.0350819849696	28.9517841371413	13.9129482209849	10.8857225508497
ANO1	-1.456286903309	-0.191064607536052	8.26512333308678	0.00404139156304515	0.0216955278266484	12.4600364377642	21.713838102856	36.7699345840314	59.3766684591801
RPL21	1.27269739885235	2.10277233529816	8.23991349126086	0.00409790855383361	0.0219613760906542	229.472337728825	181.982643147745	92.4217274679708	83.1273358428521
RENBP	-1.67328125684074	0.680268415665115	8.20343454035076	0.00418111676821421	0.0223234659560063	49.840145751057	25.8498072653047	157.017558493972	94.0130583937018
SLC47A1	1.31994008874059	-0.34706248020473	8.19951587433493	0.00419015689881503	0.0223641254133627	46.7251366416159	40.3256993338754	18.881858299908	16.8233893967677
CPNE7	1.32153221893581	1.22691212577527	8.16013970032499	0.00428210727480269	0.0227697282833936	174.440510128699	110.637175095504	64.5958310260011	53.4390016132621
UMODL1	-1.30897810525518	-1.23560367712897	8.1586739713492	0.00428556939208256	0.0227804208423704	8.3066909585095	13.4418997779585	23.8507683788312	31.6675565115627
MERTK	1.17869995987365	0.30232818553648	8.12691738991266	0.00436128358817116	0.0231124471585154	58.1468367095665	44.4616684963241	20.8694223314773	25.7298896656447
ZBP1	-1.22873917832999	3.31693908902925	8.12352177933815	0.00436945959870483	0.0231323464825867	168.210491909817	382.57714752651	482.978059671331	822.366858159644
GLRA3	-1.35748462442242	-0.749257695450969	8.12083991783517	0.00437592805971406	0.0231509749758448	9.34502732832319	12.4079074873463	24.8445503946158	32.657167652549
DOCK4	1.31254283490413	-0.120354796357814	8.11415591419203	0.00439209186596427	0.0232208373257128	31.1500910944106	58.9375605648948	15.9005122525541	20.781833960713
LRRC6	-1.02829943654261	1.56499500843582	8.10865274197564	0.00440544570852056	0.0232679277545919	79.9519004756539	58.9375605648948	153.042430430833	139.535170879073
GCC2-AS1	1.3859219633685	-0.830184998426969	8.1020192069539	0.00442159741801808	0.0233375301515231	26.9967456151559	28.9517841371413	5.9626920947078	15.8337782557813
HLA-F-AS1	-1.08901366414056	1.0958706363649	8.08161259889435	0.00447166364114437	0.0235463616823359	57.1085003397528	53.7675991118338	106.334675688956	136.566337456114
SH2D3C	2.01963355438558	-1.04761909735845	8.07080116935697	0.00449842228578326	0.0236476003415739	55.0318276001254	26.8837995559169	10.931602173631	9.89611140986334
OPLAH	-1.21439836525088	2.40904275800316	8.06887465270179	0.00450320756641918	0.0236648306562042	166.13381917019	102.365236770607	285.21543853019	362.197677600998
PKD1L2	-1.32562559459341	0.0942715874440645	8.0669263832969	0.00450805215045344	0.0236823609791391	28.0350819849696	18.6118612310194	66.5833950575704	54.4286127542484
LIMCH1	-1.25258046858654	-0.764935824142434	8.063235578751	0.00451724429284292	0.0237147771454031	12.4600364377642	19.6458535216316	48.695318773447	29.68833422959
PTBP2	1.09530426197262	2.45009826040067	8.0535376790763	0.00454148849130056	0.0238181573163865	195.207237524973	283.31388762774	106.334675688956	121.722170341319
KCNQ4	1.02190031637782	0.817248795132159	8.02858887970662	0.00460446983440699	0.0240840929659069	111.101991570065	108.56919051428	49.6891007892316	61.3558907411527
CT62	1.28100747770922	-0.0641318969770097	8.01723676123303	0.00463342115085259	0.0242079791208962	32.1884274642243	48.5976376587729	17.8880762841234	15.8337782557813
SEPT3	1.08951351680048	1.79106376109361	7.97539902165092	0.00474173030281552	0.0246302596703895	172.363837389072	277.109933884067	121.241405925725	93.0234472527154
LOC389831	1.19656855810324	-0.162780554379716	7.96968781386337	0.00475671417174578	0.0246993524161077	32.1884274642243	41.3596916244876	8.94403814206169	23.750667383672
KANSL1-AS1	-1.08496037053608	0.0465324895345968	7.96712691900586	0.00476344856407667	0.0247179676397724	25.9584092453422	16.543876649795	44.7201907103085	48.4909459083304
SFMBT2	-1.10435183516226	2.78490182609524	7.91654925018534	0.00489846143400584	0.0252516089095532	118.37034615876	283.31388762774	355.773961650899	516.577015594867
ZBED5-AS1	-1.02117490179389	1.66040581396194	7.90912596790357	0.00491860282147365	0.0253221739877573	65.4151912982623	76.515429505302	127.204098020433	168.233893967677
SLC11A1	-1.1864524285989	-0.571503428372432	7.87331112588112	0.00501697046957964	0.0257105404704511	13.4983728075779	11.3739151967341	23.8507683788312	34.6363899345217
PTPRCAP	-1.16698568453437	1.92116449215113	7.84460469206797	0.00509726032190558	0.0260844634266439	103.833636981369	66.1755065991801	158.011340509757	238.496284977707
LOC100133985	1.01183500131291	-0.304318342399697	7.8038815466414	0.00521341245622691	0.0265697841965564	49.840145751057	51.6996145306094	19.8756403156927	31.6675565115627
RPL23AP87	-1.51770594718882	-0.74654446948152	7.76067524901195	0.00533959941940684	0.0270809990586201	12.4600364377642	13.4418997779585	47.7015367576624	28.6987230886037
ADGRD1	-1.04929431400548	0.00411788115801357	7.73514894345529	0.00541560960765247	0.027369228593471	31.1500910944106	26.8837995559169	48.695318773447	75.2104467149614
FLJ31356	-1.24742898121636	-0.591486770039594	7.70838506040908	0.00549649026752679	0.0276977231875981	13.4983728075779	12.4079074873463	33.7885885366775	29.68833422959
NBPF25P	1.11309834761194	-0.0616605010256302	7.67828055108472	0.00558893959152973	0.0280734671258375	55.0318276001254	49.6316299493851	25.8383324104005	23.750667383672
SOAT2	1.21963973509432	1.14332693100359	7.66875394092766	0.00561852439324058	0.0281950055628828	130.830382596525	160.268805044889	47.7015367576624	80.1585024198931
ZNF534	1.06354452177971	1.01954612391983	7.66361904538716	0.00563453695802484	0.028266323627394	84.1052459549087	117.87512112979	62.6082669944319	35.626001075508
CXXC4	-1.42254160805395	-0.419934781287867	7.66016567593833	0.00564533205055878	0.0283023881180521	7.26835458869581	16.543876649795	29.813460473539	35.626001075508
LOC101927765	1.72793903830945	-0.615087764700953	7.63814138527368	0.00571467712244924	0.0286024308064775	31.1500910944106	26.8837995559169	7.95025612627706	9.89611140986334
DCAF4L1	-1.03699375769467	0.720771017188033	7.6376882366298	0.00571611297954512	0.0286024308064775	48.8018093812433	39.2917070432632	93.4155094837555	93.0234472527154
FGF13	-1.3237142683157	2.49549824701627	7.61999695675907	0.00577245854351579	0.0288659706140705	83.066909585095	153.030859010604	225.588517583112	375.062622433821
LINC00514	-1.1916133142288	0.517601324080835	7.61373333624965	0.00579254328989241	0.0289287057118769	38.4184456831064	26.8837995559169	55.6517928839394	98.9611140986334
TMEM217	1.03492320968546	-0.0965744996529393	7.6052860013412	0.00581974322305591	0.0290182533602076	47.7634730114296	43.4276762057119	19.8756403156927	25.7298896656447
SPRY4	1.11078434888559	0.173280699989132	7.58584744074675	0.00588283023652773	0.0292409076069587	52.9551548604981	53.7675991118338	23.8507683788312	26.719500806631
CTSK	-1.06246921878179	2.07506959888679	7.57694870520595	0.00591194307247879	0.0293206225619904	105.910309720996	80.6513986677507	195.775057109573	206.828728466144
F3	1.15240242443496	-0.0573065409109656	7.57194101193343	0.00592839067977328	0.0293929085598235	34.2651002038517	39.2917070432632	18.881858299908	14.844167114795
CCL28	-1.43956954619511	0.207363506399168	7.56079164301242	0.00596517831218883	0.0295473032396428	17.6517182868327	23.7818226840803	69.5647411049243	45.5221124853714
NTSR1	-1.0944471789119	0.678725652309463	7.52174912308759	0.00609584614309034	0.0299957670558273	61.2618458190076	44.4616684963241	132.173008099356	100.940336380606
ECM1	-1.37261083278295	1.26470142536842	7.51100326890183	0.0061323204535993	0.030137455904868	74.7602186265855	42.3936839150997	205.712877267419	108.857225508497
EFR3B	-1.10679750844846	3.48706066105791	7.50258431143212	0.00616105219848477	0.0302597110011312	377.954438612182	296.755787405698	898.378942269308	599.704351437719
DRC3	-1.39536761212298	-0.662983876627022	7.47704971548908	0.00624903833485273	0.0305865777181738	16.613381917019	12.4079074873463	22.8569863630466	56.4078350362211
NLGN4X	-1.46969197282275	-0.973431104175401	7.46244922600649	0.00629992339003026	0.0307589105609036	8.3066909585095	8.27193832489751	21.8632043472619	25.7298896656447
XK	1.21731136621191	0.474370852594671	7.45233162534974	0.00633543276400231	0.0309034456483978	53.9934912303117	75.4814372146898	35.7761525682468	20.781833960713
DQX1	-1.50728708132686	-0.658345344346171	7.44959783991192	0.00634506244384334	0.0309408031006551	13.4983728075779	10.3399229061219	25.8383324104005	44.532501344385
CDC42EP3	1.06150169688174	1.33697981337086	7.42728012588508	0.00642423694775923	0.0312783025338017	165.095482800376	163.370781916726	72.5460871522782	89.0650026887701
NT5E	-1.56980503571336	0.0895950125468043	7.41857019636783	0.00645540932341691	0.0313737179770315	21.8050637660874	11.3739151967341	74.5336511838475	27.7091119476174
PPFIA4	1.91070088803502	0.496179380128538	7.39752200620287	0.00653137875371392	0.031701624086904	66.453527668076	49.6316299493851	13.9129482209849	17.813000537754
MIR181A1HG	-1.45950036267726	-0.009367317675132	7.38973843281396	0.00655970272776071	0.0317899517498178	12.4600364377642	15.5098843591828	30.8072424893236	48.4909459083304
CHADL	-1.17221568452191	0.177770033245723	7.37427663062937	0.00661633993136124	0.0320248806360091	38.4184456831064	13.4418997779585	57.6393569155087	64.3247241641117
PGF	1.38577097084511	-0.47857759397516	7.33907483118685	0.00674715558826188	0.0324678422038463	58.1468367095665	45.4956607869363	25.8383324104005	14.844167114795
IL4I1	1.33537478190335	-1.46188013133559	7.3380316478468	0.00675107227558012	0.0324767335304263	25.9584092453422	20.6798458122438	9.93782015784633	8.90650026887701
C8orf4	-2.74295426481524	1.77999761733015	7.33713751483659	0.00675443119350558	0.0324829370234243	40.4951184227338	21.713838102856	329.935629240498	102.919558662579
LEMD1	-1.21900229747643	-0.0659183441006881	7.3217190972015	0.00681262156301574	0.0327026668729841	17.6517182868327	19.6458535216316	48.695318773447	40.5740567804397
PAG1	-1.24495651832873	-0.0535471521008344	7.31551628740545	0.00683617566717441	0.0327956752590577	13.4983728075779	34.1217455902022	40.7450626471699	74.2208355739751
PTOV1-AS1	-1.00820181638196	1.38198434428558	7.25757895084095	0.00706024075254091	0.0335933916619081	57.1085003397528	59.9715528555069	111.303585767879	130.628670610196
CTHRC1	1.15320911106352	0.652656766803648	7.25429841656795	0.00707314999751547	0.0336044259900986	72.6835458869581	51.6996145306094	35.7761525682468	21.7714451016994
KCTD21-AS1	1.19359821127475	0.13932792711685	7.24535611984833	0.0071084614682157	0.0337614280383001	51.9168184906844	45.4956607869363	23.8507683788312	19.7922228197267
LGALS8-AS1	-1.07705718907657	-0.0592280546656632	7.23837542777643	0.00713615207249271	0.0338417459461988	22.8434001359011	18.6118612310194	42.7326266787392	47.501334767344
SH3BGRL	-1.00167022768836	3.91308838280727	7.2144842606766	0.00723175906983369	0.0342227681999335	281.389156219509	443.582692672629	738.380037727982	737.260300034819
IL20RB	1.11151019160723	0.216153117810723	7.19763247014618	0.00729998245324172	0.0344210947937925	67.4918640378897	62.0395374367313	30.8072424893236	30.6779453705764
COL2A1	-1.43698895971312	-0.349616370353891	7.18195677527877	0.0073640349472688	0.0346710427616312	18.6900546566464	20.6798458122438	34.7823705524621	75.2104467149614
ARHGAP24	-1.399188419397	-0.0723203159768531	7.17685738661941	0.00738499515623226	0.0347072661578975	16.613381917019	13.4418997779585	23.8507683788312	58.3870573181937
LOC101928222	-1.34560017059309	-0.406918858771693	7.16426371536871	0.00743702103013247	0.0348890971637745	9.34502732832319	19.6458535216316	37.763716599816	37.6052233574807
EPHA6	1.30709604583025	-0.695481678446663	7.16235792278558	0.00744492664479285	0.0349157494900847	31.1500910944106	28.9517841371413	11.9253841894156	12.8649448328223
LINC01166	-1.29553826131338	-1.1051239494944	7.1542237577901	0.00747876550046054	0.0350325819339687	7.26835458869581	10.3399229061219	22.8569863630466	21.7714451016994
PPP3CB-AS1	-1.07533340145799	1.92132779771746	7.15188851646489	0.00748850932926718	0.0350677598274185	79.9519004756539	96.1612830269336	146.085956320341	234.537840413761
EEPD1	1.13463453918168	0.149244517402338	7.13110718396273	0.00757579337403931	0.0353815021101741	76.8368913662129	63.0735297273435	36.7699345840314	28.6987230886037
SH3TC1	-1.00032669770678	5.27551987477303	7.10887545697744	0.00767032128488426	0.0357591426221646	1267.80870754251	762.052318181183	2452.65401495647	1760.51821981469
C9orf66	-1.06718438776995	0.110300403332401	7.10776387744382	0.00767507918298585	0.0357600824978714	31.1500910944106	19.6458535216316	57.6393569155087	52.4493904722757
LAMB2P1	-1.21751403982638	-0.492335141505404	7.09545808631378	0.00772795375361841	0.0359312052763768	15.5750455472053	8.27193832489751	26.8321144261851	30.6779453705764
IL1RAP	1.07922933887155	3.80050980621622	7.08705667501695	0.0077642660856858	0.0360172218101758	509.823157578521	1175.64923442606	335.898321335206	469.075680827522
NBEAL2	-1.01031943977661	5.53341734523567	7.08643022566719	0.0077669806859556	0.0360172218101758	1317.64885329357	1234.58679499095	2058.12255468997	3240.97648673024
IQSEC3	-1.34448511576255	-0.796597029233774	7.06139479674468	0.00787626516407608	0.0363842655328141	11.4217000679506	12.4079074873463	28.8196784577543	33.6467787935354
FAM131C	1.30998295866703	-1.01725899009228	7.05847130643699	0.00788912888179321	0.0364329673602554	36.3417729434791	31.0197687183657	15.9005122525541	11.875333691836
DGUOK-AS1	1.2217140735373	0.778806086250798	6.9871980773979	0.00820947688690362	0.0375916448931523	94.4886096530455	57.9035682742826	42.7326266787392	24.7402785246584
HIST1H1E	-1.81213788536055	-1.0871089109399	6.98063495033576	0.00823963703148777	0.0376950695987254	11.4217000679506	9.3059306155097	49.6891007892316	25.7298896656447
SNHG1	1.21348613304055	6.13245331079544	6.96375482065923	0.00831772964204239	0.0379648461166524	3540.72702106467	2331.65261533049	1188.56329087842	1439.88421013512
LOC100507577	-1.29627729313609	0.451524113183236	6.93444427082821	0.00845513295928882	0.0384807834334464	39.4567820529201	14.4758920685706	48.695318773447	90.0546138297564
HYAL3	1.18190096619608	1.41056304564277	6.91388995154062	0.00855287202712937	0.0388467685792389	175.478846498513	98.2292676081579	78.508779246986	46.5117236263577
ANTXR2	-1.57131418422352	-0.54882212029957	6.89154322001637	0.00866044700125082	0.0391879609624198	2.07667273962737	22.7478303934682	44.7201907103085	29.68833422959
ARIH2OS	-1.44557930404451	-0.399269202168966	6.8902915155794	0.00866651338182126	0.0392041096698698	17.6517182868327	8.27193832489751	47.7015367576624	25.7298896656447
DDO	-1.03895653955835	0.150321638665862	6.86442636981713	0.00879284694034944	0.0396726985980641	17.6517182868327	29.9857764277535	45.7139727260931	54.4286127542484
PRR7	1.0064049809932	3.90989553520262	6.84424654410165	0.00889271969183262	0.0399968541555005	1105.82823385158	576.967698161601	578.381133186656	291.935286590969
LCA5	-1.05183291923693	1.55750776185145	6.84274087591681	0.00890021785073209	0.0400191118885539	49.840145751057	86.8553524114239	124.222751973079	164.275449403731
PLAC8L1	1.65995894562945	-0.825588209021941	6.82379843238356	0.0089951052051488	0.0403763701473322	22.8434001359011	29.9857764277535	10.931602173631	5.93766684591801
TBC1D8B	-1.00257193474177	2.70525889858303	6.81101489787874	0.00905972586219655	0.0406199705395314	89.2969278039771	210.934427284887	267.327362246066	340.426232499299
IGFALS	-1.42131633609113	0.503195575111618	6.80976797340219	0.00906605444516649	0.0406367380427694	46.7251366416159	19.6458535216316	107.32845770474	78.1792801379204
UPK2	-1.18425863877352	2.12297300186636	6.79253898908317	0.00915396247863057	0.0409271855127555	113.178664309692	125.113067164075	178.880762841234	378.03145585678
TMEM17	1.01109353865882	0.333123859315849	6.73927675917569	0.00943128530108555	0.0419663650491153	44.6484639019886	71.345468052241	25.8383324104005	32.657167652549
LINC00957	-1.02590685108481	0.851762066719927	6.72911879721011	0.00948514474726449	0.0421636837382734	68.5302004077034	38.257714752651	95.4030735153247	130.628670610196
LOC645553	-2.00768846097762	-1.01576938972703	6.71960235324853	0.00953588860448772	0.0422838540747581	10.3833636981369	5.16996145306094	41.7388446629546	23.750667383672
LINC01269	-1.11024317987214	-0.823867696453587	6.71799905857563	0.00954446507336361	0.0423091886913321	13.4983728075779	15.5098843591828	32.7948065208929	31.6675565115627
C15orf65	-1.05348745346705	0.707943395134475	6.7145470318609	0.00956295775760497	0.0423361519049328	40.4951184227338	28.9517841371413	86.459035373263	62.3455018821391
CHRNB4	-1.54605987744629	-0.9689723236034	6.68042457964804	0.00974774033805799	0.0429924922974139	9.34502732832319	9.3059306155097	20.8694223314773	35.626001075508
GPC2	1.35793305842238	0.155941896733155	6.67213525710625	0.00979317910071725	0.0431565222751147	74.7602186265855	76.515429505302	24.8445503946158	35.626001075508
DLG5-AS1	1.10830822706833	0.0849597992283831	6.64068000281247	0.00996758809750731	0.0436920498091517	75.7985549963992	46.5296530775485	36.7699345840314	21.7714451016994
